# Supplementary material for: Cytomegalovirus-induced inactivation of TSC2 disrupts the coupling of fatty acid biosynthesis to glucose availability resulting in a vulnerability to glucose starvation
Source: mBio. 2023 Dec 20;15(1):e03031-23. doi: 10.1128/mbio.03031-23 (PMC10790783; doi:10.1128/mbio.03031-23)
Supplement: File S1 — RNA seq analysis. [file mbio.03031-23-s0001.xlsx]

## Sheet: Sup File 1. DESeq2 EV v UL38
Supplemental File 1. DESeq2 analysis of RNAseq data assosicated with Figure 1B
Gene	baseMean	log2FoldChange (UL38/EV)	stat	pvalue	padj
A1BG	11.5942	0.0192897	0.0515313	0.958902	0.978605
A1BG-AS1	407.939	0.263375	2.34705	0.0189226	0.0437494
A1CF	0	NA	NA	NA	NA
A2M	6073.09	-2.43433	-14.6282	1.86e-48	8.5e-47
A2ML1	0.272646	-0.0669925	-0.3882	0.697868	NA
A3GALT2	2.48058	-0.366935	-1.03413	0.301077	0.446325
A4GALT	646.01	-0.475164	-5.67468	1.39e-08	8.03e-08
A4GNT	0	NA	NA	NA	NA
AAAS	1398.11	-0.170648	-2.5775	0.00995191	0.0246975
AACS	1252.19	0.155376	2.39097	0.0168039	0.0394192
AADAC	1.02162	0.31343	1.18623	0.235533	NA
AADACL2	0	NA	NA	NA	NA
AADACL3	0	NA	NA	NA	NA
AADACL4	0	NA	NA	NA	NA
AADAT	535.05	-0.0517171	-0.555536	0.578528	0.714882
AAED1	531.989	0.219382	2.39547	0.016599	0.038992
AAGAB	1686.36	0.342858	5.15419	2.55e-07	1.29e-06
AAK1	2079.38	0.31081	5.29081	1.22e-07	6.36e-07
AAMDC	416.498	0.129892	1.18306	0.236785	0.370506
AAMP	2548.22	0.0124667	0.233822	0.815123	0.889428
AANAT	2.63469	0.181373	0.498336	0.618247	0.747914
AAR2	1623.12	-0.28408	-4.23414	2.29e-05	9.12e-05
AARD	0	NA	NA	NA	NA
AARS	7988.8	0.141117	2.97938	0.00288832	0.008096
AARS2	574.585	0.55939	6.11827	9.46e-10	6.1e-09
AARSD1	17.0943	0.201646	0.57677	0.564095	0.702554
AASDH	366.932	0.257267	2.36356	0.0181003	0.0420712
AASDHPPT	1889.25	0.0694296	1.00376	0.315496	0.462241
AASS	767.258	-0.477	-5.38914	7.08e-08	3.82e-07
AATF	1343.34	-0.0150907	-0.234643	0.814486	0.888991
AATK	7.94877	0.563166	1.44574	0.14825	0.255838
AB015752.3	1.03004	0.0176123	0.0654751	0.947796	NA
AB015752.4	0.162193	-0.0279878	-0.192445	0.847394	NA
AB019437.56	0	NA	NA	NA	NA
AB019438.55	0	NA	NA	NA	NA
AB019438.63	0	NA	NA	NA	NA
AB019438.66	0	NA	NA	NA	NA
AB019439.67	0	NA	NA	NA	NA
AB019439.68	0	NA	NA	NA	NA
AB019440.50	0	NA	NA	NA	NA
AB019441.29	54.1767	0.194401	0.807306	0.41949	0.571407
AB020862.1	0	NA	NA	NA	NA
ABALON	8.57572	0.100889	0.259214	0.79547	0.875106
ABAT	555.361	0.622287	6.90464	5.03e-12	3.96e-11
ABBA01000934.1	0.348119	0.0956734	0.569238	0.569195	NA
ABC11-48400900C8.1	0	NA	NA	NA	NA
ABC11-4932300O16.1	0	NA	NA	NA	NA
ABC12-47043100G14.2	0	NA	NA	NA	NA
ABC12-47964100C23.1	0	NA	NA	NA	NA
ABC12-49244600F4.3	207.856	-0.153329	-1.13681	0.255619	0.393642
ABC12-49244600F4.4	1.03971	-0.215265	-0.941274	0.346565	NA
ABC13-47488600E17.1	14.0252	0.0602468	0.16723	0.867189	0.9236
ABC13-47656900H15.1	0	NA	NA	NA	NA
ABC14-1080714F14.1	0	NA	NA	NA	NA
ABC14-1188822O7.1	0	NA	NA	NA	NA
ABC7-42389800N19.1	692.106	-0.184126	-1.98731	0.0468884	0.0964299
ABC7-42391500H16.4	0	NA	NA	NA	NA
ABC7-42404400C24.1	5.50446	0.128634	0.328299	0.742686	0.840818
ABC7-42418200C9.1	0	NA	NA	NA	NA
ABC7-43041300I9.1	0	NA	NA	NA	NA
ABC7-43046700E7.1	2.50804	-0.00789528	-0.0224957	0.982053	0.990922
ABC7-481722F1.1	0	NA	NA	NA	NA
ABC7-481722F1.2	0	NA	NA	NA	NA
ABC8-43014700C16.1	0	NA	NA	NA	NA
ABCA1	6290.38	-1.01526	-7.2033	5.88e-13	4.98e-12
ABCA10	23.9387	0.352097	1.10803	0.26785	0.408258
ABCA11	24.7454	0.448914	1.40438	0.160205	0.272883
ABCA12	20.277	1.6394	4.65292	3.27e-06	1.45e-05
ABCA13	3.58313	0.423595	1.12162	0.262024	0.401431
ABCA17P	0.178006	0.0405714	0.27896	0.780276	NA
ABCA2	1836.04	0.0890509	1.30875	0.190618	0.3129
ABCA3	14.8526	-0.543059	-1.50677	0.131869	0.232704
ABCA4	5.01169	0.990656	2.64311	0.00821484	0.0208611
ABCA5	371.835	1.10833	9.64376	5.22e-22	7.75e-21
ABCA6	141.337	-0.944082	-5.80215	6.55e-09	3.91e-08
ABCA7	385.284	0.223927	2.02893	0.0424654	0.0884414
ABCA8	344.692	0.155691	1.1955	0.23189	0.364487
ABCA9	22.0075	-0.590759	-1.77515	0.0758727	0.145639
ABCB1	233.776	1.01554	7.08007	1.44e-12	1.18e-11
ABCB10	760.443	0.219474	2.79451	0.00519784	0.0137892
ABCB10P1	0	NA	NA	NA	NA
ABCB10P3	0	NA	NA	NA	NA
ABCB10P4	0	NA	NA	NA	NA
ABCB11	0	NA	NA	NA	NA
ABCB4	4.77234	0.828444	2.11576	0.0343651	0.0736415
ABCB5	0.178006	0.0405714	0.27896	0.780276	NA
ABCB6	63.0979	0.416883	1.83119	0.0670727	0.131066
ABCB7	623.05	-0.320974	-3.65861	0.000253583	0.000860203
ABCB8	945.803	0.419125	5.15992	2.47e-07	1.25e-06
ABCB9	263.408	0.339487	2.79759	0.00514851	0.0136691
ABCC1	15329.9	0.267972	5.62398	1.87e-08	1.07e-07
ABCC10	875.023	0.351617	4.59875	4.25e-06	1.85e-05
ABCC11	10.6729	1.09861	2.83548	0.00457569	0.0122775
ABCC12	0	NA	NA	NA	NA
ABCC13	0	NA	NA	NA	NA
ABCC2	31.953	-0.111608	-0.383593	0.70128	0.80974
ABCC3	1648.99	0.662329	8.11092	5.02e-16	5.29e-15
ABCC4	11676	-0.0212592	-0.48237	0.629543	0.757332
ABCC5	2532.55	-0.0925926	-1.53624	0.124479	0.221665
ABCC6	222.265	0.142638	1.06126	0.288574	0.4324
ABCC6P1	79.5402	0.282826	1.32365	0.185619	0.306491
ABCC8	0	NA	NA	NA	NA
ABCC9	0.488388	0.085403	0.388837	0.697397	NA
ABCD1	734.442	-0.123773	-1.36776	0.171388	0.288114
ABCD1P2	0	NA	NA	NA	NA
ABCD1P3	0	NA	NA	NA	NA
ABCD1P4	0	NA	NA	NA	NA
ABCD2	26.8731	1.03212	3.2878	0.00100974	0.00309519
ABCD3	1953.55	0.318244	4.6536	3.26e-06	1.45e-05
ABCD4	1637.2	-0.343637	-5.09561	3.48e-07	1.73e-06
ABCE1	2006.49	0.185465	2.97281	0.00295086	0.00824914
ABCF1	3176.74	0.0587726	1.15643	0.247505	0.383983
ABCF2	647.91	0.281848	3.22956	0.0012398	0.00372914
ABCF3	1508.53	0.196761	3.21424	0.00130789	0.00391699
ABCG1	157.564	-1.30282	-8.25171	1.56e-16	1.7e-15
ABCG2	362.75	0.345169	3.10165	0.00192446	0.0055905
ABCG4	43.685	0.318119	1.21754	0.223398	0.354435
ABCG5	0	NA	NA	NA	NA
ABCG8	0	NA	NA	NA	NA
ABHD1	0.973104	-0.105792	-0.39757	0.690947	NA
ABHD10	799.884	0.205054	2.60675	0.00914065	0.0229176
ABHD11	193.507	0.623329	4.40736	1.05e-05	4.35e-05
ABHD12	2626.25	0.453008	8.14595	3.76e-16	4e-15
ABHD12B	1.04546	0.150353	0.565775	0.571547	NA
ABHD13	761.665	-0.19093	-2.28988	0.0220282	0.0498069
ABHD14A	119.003	0.0833244	0.48114	0.630417	0.758081
ABHD14A-ACY1	0	NA	NA	NA	NA
ABHD14B	967.307	-0.0488517	-0.649997	0.515694	0.662224
ABHD15	609.008	0.117585	1.33389	0.182239	0.302
ABHD16A	54.5375	0.0956944	0.4017	0.687905	0.798817
ABHD16B	1.62493	0.0494957	0.151035	0.879948	NA
ABHD17A	1248.08	-0.0700626	-0.80272	0.422137	0.573637
ABHD17AP1	0.492335	0.076589	0.369622	0.711664	NA
ABHD17AP9	0	NA	NA	NA	NA
ABHD17B	597.487	-0.678332	-7.21285	5.48e-13	4.65e-12
ABHD18	251.584	-0.0655663	-0.531817	0.594853	0.728446
ABHD2	4155.37	0.237255	4.44404	8.83e-06	3.7e-05
ABHD3	230.403	0.388366	3.056	0.00224309	0.00644135
ABHD4	2990.92	0.135835	2.60896	0.00908185	0.0227945
ABHD5	1071.31	-0.516771	-7.08587	1.38e-12	1.13e-11
ABHD6	364.917	0.231686	2.04693	0.0406646	0.085211
ABHD8	413.537	-0.706948	-6.47392	9.55e-11	6.75e-10
ABI1	2068.42	-0.0822361	-1.38153	0.167116	0.282373
ABI2	2873.48	-0.566732	-10.6039	2.86e-26	5.44e-25
ABI3	3.75062	-0.0701955	-0.182728	0.855012	0.91607
ABI3BP	369.377	2.4168	19.8829	5.72e-88	7.84e-86
ABL1	9116.48	-0.249819	-5.58086	2.39e-08	1.35e-07
ABL2	1294.81	0.653179	8.27931	1.24e-16	1.36e-15
ABLIM1	474.221	1.77775	15.1549	7.03e-52	3.62e-50
ABLIM2	1.35156	-0.0988399	-0.352361	0.724567	NA
ABLIM3	4662.97	-0.266184	-5.39184	6.97e-08	3.76e-07
ABO	0	NA	NA	NA	NA
ABR	6838.99	0.309893	5.86702	4.44e-09	2.7e-08
ABRA	0	NA	NA	NA	NA
ABRACL	840.05	0.322161	3.8463	0.000119914	0.000430748
ABT1	753.238	-0.152448	-1.90185	0.0571903	0.114059
ABTB1	1098.38	-0.487186	-6.23189	4.61e-10	3.05e-09
ABTB2	375.12	0.531028	5.11532	3.13e-07	1.57e-06
AC000032.2	0	NA	NA	NA	NA
AC000035.3	0	NA	NA	NA	NA
AC000036.4	0	NA	NA	NA	NA
AC000041.10	0	NA	NA	NA	NA
AC000041.8	0	NA	NA	NA	NA
AC000059.1	0	NA	NA	NA	NA
AC000067.1	0	NA	NA	NA	NA
AC000068.10	3.15733	-0.335779	-0.899944	0.36815	0.519573
AC000068.5	5.45748	0.424463	1.0839	0.278408	0.420423
AC000068.9	2.01432	0.163383	0.488348	0.625303	NA
AC000077.2	0	NA	NA	NA	NA
AC000078.5	0.450652	-0.0391188	-0.189664	0.849573	NA
AC000081.2	0	NA	NA	NA	NA
AC000089.3	1.02293	0.0158597	0.0589624	0.952982	NA
AC000094.3	0	NA	NA	NA	NA
AC000095.10	0	NA	NA	NA	NA
AC000095.11	0	NA	NA	NA	NA
AC000095.12	0	NA	NA	NA	NA
AC000095.13	0	NA	NA	NA	NA
AC000095.6	2.44774	0.51552	1.48333	0.137987	0.241278
AC000095.8	0.177614	0.0405714	0.27896	0.780276	NA
AC000095.9	0.633129	-0.266572	-1.1092	0.267344	NA
AC000099.1	0	NA	NA	NA	NA
AC000110.1	0	NA	NA	NA	NA
AC000111.3	0	NA	NA	NA	NA
AC000111.4	0.346478	0.00932559	0.053142	0.957619	NA
AC000111.5	0	NA	NA	NA	NA
AC000111.6	0	NA	NA	NA	NA
AC000120.7	2.31336	-0.186891	-0.533962	0.593368	0.727385
AC000123.2	59.5769	-0.0589215	-0.223447	0.823187	0.895464
AC000123.3	9.87054	-0.129553	-0.336956	0.73615	0.836672
AC000123.4	0	NA	NA	NA	NA
AC000124.1	0	NA	NA	NA	NA
AC000362.1	0	NA	NA	NA	NA
AC000367.1	0	NA	NA	NA	NA
AC000370.2	0	NA	NA	NA	NA
AC000374.1	0	NA	NA	NA	NA
AC000403.4	32.7452	-0.229884	-0.813751	0.415788	0.567822
AC001226.1	1.85741	0.0966202	0.2903	0.771587	NA
AC001226.2	0	NA	NA	NA	NA
AC001226.7	1.75212	-0.12948	-0.398959	0.689923	NA
AC002044.1	0	NA	NA	NA	NA
AC002044.3	0	NA	NA	NA	NA
AC002044.4	0.688318	0.149549	0.678669	0.497347	NA
AC002055.4	606.373	0.534781	5.28632	1.25e-07	6.51e-07
AC002056.3	0.481161	-0.170601	-0.798596	0.424525	NA
AC002056.5	0	NA	NA	NA	NA
AC002059.10	0.177614	0.0405714	0.27896	0.780276	NA
AC002064.3	0	NA	NA	NA	NA
AC002064.4	0	NA	NA	NA	NA
AC002064.5	0	NA	NA	NA	NA
AC002064.7	0	NA	NA	NA	NA
AC002066.1	1.86174	0.0935475	0.284996	0.775647	NA
AC002069.5	0	NA	NA	NA	NA
AC002069.6	0	NA	NA	NA	NA
AC002069.7	0	NA	NA	NA	NA
AC002075.3	0	NA	NA	NA	NA
AC002075.4	1.83887	-0.0251481	-0.0756155	0.939725	NA
AC002076.10	0.162193	-0.0279878	-0.192445	0.847394	NA
AC002076.9	0	NA	NA	NA	NA
AC002115.5	0	NA	NA	NA	NA
AC002115.7	4.20445	0.733442	1.93172	0.0533946	0.107632
AC002115.9	0	NA	NA	NA	NA
AC002116.7	3.66337	-0.453506	-1.20691	0.227466	0.359158
AC002116.8	0	NA	NA	NA	NA
AC002117.1	14.762	0.306089	0.852879	0.393727	0.54578
AC002127.2	0	NA	NA	NA	NA
AC002127.4	0	NA	NA	NA	NA
AC002128.4	0.272646	-0.0669925	-0.3882	0.697868	NA
AC002128.5	0	NA	NA	NA	NA
AC002303.5	1.90067	-0.157449	-0.493939	0.621349	NA
AC002306.1	0	NA	NA	NA	NA
AC002310.10	0	NA	NA	NA	NA
AC002310.11	0	NA	NA	NA	NA
AC002310.12	20.1413	-0.629387	-1.8794	0.0601893	0.119342
AC002310.13	0	NA	NA	NA	NA
AC002310.14	1.98795	-0.314132	-0.96287	0.335613	NA
AC002310.17	0	NA	NA	NA	NA
AC002310.7	3.12107	-0.553788	-1.49735	0.134303	0.236002
AC002314.4	0	NA	NA	NA	NA
AC002331.1	0	NA	NA	NA	NA
AC002365.2	0	NA	NA	NA	NA
AC002365.4	0	NA	NA	NA	NA
AC002366.3	0	NA	NA	NA	NA
AC002368.2	0	NA	NA	NA	NA
AC002368.3	0	NA	NA	NA	NA
AC002368.4	0	NA	NA	NA	NA
AC002383.2	0	NA	NA	NA	NA
AC002386.1	0	NA	NA	NA	NA
AC002398.11	2.08226	0.00379398	0.0111864	0.991075	0.995424
AC002398.12	4.01946	0.569184	1.48189	0.138369	0.241788
AC002398.13	0.172419	-0.0279878	-0.192445	0.847394	NA
AC002398.5	0	NA	NA	NA	NA
AC002398.9	0	NA	NA	NA	NA
AC002400.1	0.136323	-0.0279878	-0.192445	0.847394	NA
AC002400.4	0	NA	NA	NA	NA
AC002401.1	3.56686	-0.444465	-1.17352	0.240588	0.375642
AC002407.1	0	NA	NA	NA	NA
AC002407.2	0	NA	NA	NA	NA
AC002407.3	0	NA	NA	NA	NA
AC002429.4	0	NA	NA	NA	NA
AC002429.5	0	NA	NA	NA	NA
AC002451.3	1.10587	-0.158248	-0.572625	0.566899	NA
AC002454.1	9.2332	0.183325	0.476172	0.633952	0.760513
AC002456.2	5.0248	-0.389079	-0.996517	0.318999	0.466155
AC002458.1	0	NA	NA	NA	NA
AC002463.3	0	NA	NA	NA	NA
AC002465.2	0	NA	NA	NA	NA
AC002467.7	30.4769	0.410205	1.39798	0.162118	0.27564
AC002472.11	0.512227	-0.0618956	-0.291571	0.770615	NA
AC002472.14	0	NA	NA	NA	NA
AC002472.15	16.9544	0.0401679	0.116854	0.906976	0.947192
AC002472.16	1.01643	0.171938	0.62073	0.534777	NA
AC002472.17	0	NA	NA	NA	NA
AC002472.8	3.73734	-0.373997	-0.983209	0.325505	0.473523
AC002480.2	0	NA	NA	NA	NA
AC002480.3	13.1171	1.35717	3.5855	0.000336431	0.00112018
AC002480.4	1.93436	0.523683	1.86571	0.0620825	NA
AC002480.5	0.484442	0.0759811	0.359359	0.719327	NA
AC002480.6	34.933	-0.237098	-0.81026	0.417791	0.569505
AC002481.5	0	NA	NA	NA	NA
AC002486.2	0	NA	NA	NA	NA
AC002486.3	0	NA	NA	NA	NA
AC002511.1	0.355229	0.0969408	0.580559	0.561538	NA
AC002511.2	1.10965	-0.307727	-1.16743	0.243037	NA
AC002511.3	1.64719	-0.598819	-2.23776	0.025237	NA
AC002519.6	0.450652	-0.0391188	-0.189664	0.849573	NA
AC002519.8	3.49996	-0.300841	-0.80401	0.421391	0.572998
AC002523.1	0	NA	NA	NA	NA
AC002531.2	0	NA	NA	NA	NA
AC002539.1	0	NA	NA	NA	NA
AC002542.2	0	NA	NA	NA	NA
AC002543.2	0	NA	NA	NA	NA
AC002550.5	2.18484	-0.30652	-0.998325	0.318122	0.465127
AC002550.6	7.27478	-0.607211	-1.54544	0.122239	0.218444
AC002551.1	0	NA	NA	NA	NA
AC002553.4	0	NA	NA	NA	NA
AC002984.2	0.178006	0.0405714	0.27896	0.780276	NA
AC002985.3	0	NA	NA	NA	NA
AC002992.1	0	NA	NA	NA	NA
AC002992.2	12.9435	-0.576645	-1.55634	0.119628	0.214516
AC002992.3	0	NA	NA	NA	NA
AC003002.4	0	NA	NA	NA	NA
AC003002.6	3.66598	0.27321	0.719165	0.47204	0.622433
AC003005.2	1.77504	-0.00684294	-0.0210208	0.983229	NA
AC003005.4	0	NA	NA	NA	NA
AC003006.7	0	NA	NA	NA	NA
AC003009.1	0	NA	NA	NA	NA
AC003009.2	0	NA	NA	NA	NA
AC003029.1	480.692	0.265622	2.74488	0.0060533	0.0158436
AC003029.4	0	NA	NA	NA	NA
AC003045.1	0	NA	NA	NA	NA
AC003051.1	2.9555	0.682708	1.87055	0.0614071	0.121358
AC003075.4	19.583	0.356937	1.03143	0.302337	0.447763
AC003077.1	0	NA	NA	NA	NA
AC003080.4	0.162193	-0.0279878	-0.192445	0.847394	NA
AC003084.2	0	NA	NA	NA	NA
AC003087.4	0	NA	NA	NA	NA
AC003088.1	12.5541	0.569021	1.52763	0.126604	0.224894
AC003090.1	23.3399	-0.28363	-0.879903	0.378912	0.530498
AC003092.1	0.65019	0.021463	0.0911892	0.927342	NA
AC003092.2	1.04546	0.150353	0.565775	0.571547	NA
AC003101.1	0.174059	0.0405714	0.27896	0.780276	NA
AC003102.3	56.7864	1.29889	5.29227	1.21e-07	6.31e-07
AC003104.1	0.831751	0.0952459	0.375536	0.707262	NA
AC003664.1	0.533627	0.205785	0.947969	0.343145	NA
AC003665.1	15.7581	1.1059	3.03253	0.00242517	0.00691028
AC003682.16	0.481161	-0.170601	-0.798596	0.424525	NA
AC003682.17	0.162193	-0.0279878	-0.192445	0.847394	NA
AC003956.1	0.178006	0.0405714	0.27896	0.780276	NA
AC003958.2	0	NA	NA	NA	NA
AC003958.5	0	NA	NA	NA	NA
AC003958.6	0	NA	NA	NA	NA
AC003973.1	0	NA	NA	NA	NA
AC003973.3	0	NA	NA	NA	NA
AC003973.4	0	NA	NA	NA	NA
AC003973.5	0	NA	NA	NA	NA
AC003973.6	0	NA	NA	NA	NA
AC003984.1	2.26687	-0.442111	-1.26248	0.206778	0.333793
AC003985.1	0	NA	NA	NA	NA
AC003986.5	0	NA	NA	NA	NA
AC003986.6	0.172419	-0.0279878	-0.192445	0.847394	NA
AC003986.7	5.04383	-0.50304	-1.2818	0.199913	0.325061
AC003988.1	0	NA	NA	NA	NA
AC003989.3	0	NA	NA	NA	NA
AC003989.4	0	NA	NA	NA	NA
AC003991.3	0.178006	0.0405714	0.27896	0.780276	NA
AC004004.2	0	NA	NA	NA	NA
AC004006.2	0	NA	NA	NA	NA
AC004009.1	0	NA	NA	NA	NA
AC004009.2	0	NA	NA	NA	NA
AC004009.3	0	NA	NA	NA	NA
AC004012.1	0	NA	NA	NA	NA
AC004014.3	0	NA	NA	NA	NA
AC004014.4	0.350033	0.00938906	0.0533327	0.957467	NA
AC004016.2	0	NA	NA	NA	NA
AC004019.10	0	NA	NA	NA	NA
AC004019.13	1.84282	-0.024244	-0.0729114	0.941877	NA
AC004019.16	0	NA	NA	NA	NA
AC004019.17	0	NA	NA	NA	NA
AC004022.7	0	NA	NA	NA	NA
AC004022.8	0	NA	NA	NA	NA
AC004041.2	2.47338	-0.35111	-1.01024	0.312379	0.458839
AC004049.2	0.339808	0.00920547	0.0527797	0.957907	NA
AC004049.3	0.177614	0.0405714	0.27896	0.780276	NA
AC004051.1	3.78116	-0.839115	-2.18311	0.0290281	0.0635886
AC004051.2	0	NA	NA	NA	NA
AC004053.1	0	NA	NA	NA	NA
AC004054.1	0	NA	NA	NA	NA
AC004057.1	23.9095	-0.123556	-0.367179	0.713485	0.818851
AC004062.1	0	NA	NA	NA	NA
AC004062.2	0	NA	NA	NA	NA
AC004063.1	0	NA	NA	NA	NA
AC004066.1	56.745	-0.125294	-0.534921	0.592704	0.726804
AC004066.2	0	NA	NA	NA	NA
AC004066.3	0	NA	NA	NA	NA
AC004066.5	0	NA	NA	NA	NA
AC004067.4	0	NA	NA	NA	NA
AC004067.5	3.53192	0.22391	0.58831	0.556324	0.6956
AC004067.6	0	NA	NA	NA	NA
AC004069.1	0	NA	NA	NA	NA
AC004069.2	4.81924	-0.23658	-0.610025	0.541845	0.684697
AC004069.3	0.355229	0.0969408	0.580559	0.561538	NA
AC004070.1	0	NA	NA	NA	NA
AC004073.1	0.510312	0.0714061	0.365702	0.714588	NA
AC004073.2	0	NA	NA	NA	NA
AC004073.4	0.346478	0.00932559	0.053142	0.957619	NA
AC004074.1	0	NA	NA	NA	NA
AC004074.3	0.35562	0.112602	0.630019	0.528682	NA
AC004074.4	0	NA	NA	NA	NA
AC004076.5	11.5622	-0.043638	-0.116944	0.906904	0.947175
AC004076.7	1.80058	-0.414052	-1.27329	0.202914	NA
AC004076.9	0.508672	-0.0616753	-0.291003	0.771049	NA
AC004112.4	0.786513	-0.0388797	-0.154441	0.877262	NA
AC004112.5	0	NA	NA	NA	NA
AC004112.6	0	NA	NA	NA	NA
AC004112.7	0	NA	NA	NA	NA
AC004125.3	0	NA	NA	NA	NA
AC004129.7	1.24092	0.499123	1.96883	0.0489729	NA
AC004129.8	0	NA	NA	NA	NA
AC004129.9	0	NA	NA	NA	NA
AC004156.3	6.92383	0.103591	0.264629	0.791295	0.872493
AC004158.2	17.3195	0.490926	1.43668	0.15081	0.259398
AC004158.3	0	NA	NA	NA	NA
AC004159.1	0	NA	NA	NA	NA
AC004160.4	0.174059	0.0405714	0.27896	0.780276	NA
AC004161.3	0.177614	0.0405714	0.27896	0.780276	NA
AC004161.4	0.272646	-0.0669925	-0.3882	0.697868	NA
AC004166.5	34.566	0.178495	0.643039	0.520199	0.665952
AC004166.6	0	NA	NA	NA	NA
AC004166.7	108.962	0.0690096	0.37248	0.709535	0.815809
AC004221.2	4.5108	-0.175598	-0.451852	0.651376	0.773207
AC004231.2	0.686678	0.011366	0.0482031	0.961554	NA
AC004237.1	0	NA	NA	NA	NA
AC004257.1	0	NA	NA	NA	NA
AC004381.6	124.171	0.895118	5.26193	1.43e-07	7.4e-07
AC004381.7	0.298516	-0.0835189	-0.470485	0.638009	NA
AC004381.8	0	NA	NA	NA	NA
AC004381.9	0.356012	0.0970794	0.581799	0.560702	NA
AC004383.3	0.690233	0.0123074	0.0521869	0.95838	NA
AC004383.4	959.323	0.645865	7.63977	2.18e-14	2.04e-13
AC004383.5	10.2853	-0.248464	-0.653025	0.51374	0.660483
AC004386.3	0	NA	NA	NA	NA
AC004386.4	0.3402	0.00921257	0.0528011	0.95789	NA
AC004448.2	0.781317	-0.187598	-0.767522	0.442771	NA
AC004448.5	0	NA	NA	NA	NA
AC004449.6	0.789902	-0.291277	-1.26034	0.207548	NA
AC004453.8	89.3609	0.0777584	0.397202	0.691219	0.801574
AC004455.1	0	NA	NA	NA	NA
AC004461.4	0	NA	NA	NA	NA
AC004463.6	29.3167	-0.224113	-0.715698	0.474178	0.624419
AC004471.10	0.314329	0.00873385	0.0513374	0.959057	NA
AC004471.9	0.46071	-0.163229	-0.769691	0.441483	NA
AC004474.2	0	NA	NA	NA	NA
AC004478.2	0	NA	NA	NA	NA
AC004485.3	0	NA	NA	NA	NA
AC004490.1	0.136323	-0.0279878	-0.192445	0.847394	NA
AC004510.3	0	NA	NA	NA	NA
AC004535.2	0	NA	NA	NA	NA
AC004538.2	0	NA	NA	NA	NA
AC004538.3	1.05377	0.302827	1.19307	0.23284	NA
AC004540.4	0	NA	NA	NA	NA
AC004540.5	0.136323	-0.0279878	-0.192445	0.847394	NA
AC004543.2	0	NA	NA	NA	NA
AC004549.6	1.50075	-0.0265834	-0.0882419	0.929684	NA
AC004556.1	3.96532	0.400262	1.05122	0.293158	0.437627
AC004558.3	0	NA	NA	NA	NA
AC004562.1	57.3873	-0.0998797	-0.421946	0.673065	0.788413
AC004593.3	0	NA	NA	NA	NA
AC004603.4	0	NA	NA	NA	NA
AC004609.1	0	NA	NA	NA	NA
AC004617.1	0	NA	NA	NA	NA
AC004617.2	1.35624	0.175296	0.566909	0.570776	NA
AC004623.2	1.62274	-0.319514	-1.0609	0.288736	NA
AC004623.3	1.31044	-0.207379	-0.75088	0.452725	NA
AC004637.1	0	NA	NA	NA	NA
AC004691.5	0	NA	NA	NA	NA
AC004692.4	0.346478	0.00932559	0.053142	0.957619	NA
AC004692.5	0.989998	0.0262355	0.0975528	0.922287	NA
AC004696.2	412.426	-0.44256	-4.22017	2.44e-05	9.67e-05
AC004702.2	0	NA	NA	NA	NA
AC004741.3	0	NA	NA	NA	NA
AC004744.3	0	NA	NA	NA	NA
AC004754.3	4.97037	-0.0981001	-0.251018	0.8018	0.879749
AC004772.1	0	NA	NA	NA	NA
AC004772.2	0	NA	NA	NA	NA
AC004775.5	0	NA	NA	NA	NA
AC004782.1	0	NA	NA	NA	NA
AC004790.4	0	NA	NA	NA	NA
AC004791.2	0	NA	NA	NA	NA
AC004792.1	0	NA	NA	NA	NA
AC004797.1	4.72665	-0.314508	-0.80913	0.41844	0.570225
AC004810.1	0	NA	NA	NA	NA
AC004837.3	0	NA	NA	NA	NA
AC004837.4	0	NA	NA	NA	NA
AC004837.5	0	NA	NA	NA	NA
AC004840.8	0.178006	0.0405714	0.27896	0.780276	NA
AC004854.4	0.162193	-0.0279878	-0.192445	0.847394	NA
AC004854.5	0.162193	-0.0279878	-0.192445	0.847394	NA
AC004862.5	0	NA	NA	NA	NA
AC004862.6	0.174059	0.0405714	0.27896	0.780276	NA
AC004866.1	0	NA	NA	NA	NA
AC004866.3	0	NA	NA	NA	NA
AC004869.2	0	NA	NA	NA	NA
AC004869.3	0	NA	NA	NA	NA
AC004870.3	0	NA	NA	NA	NA
AC004870.4	0.174059	0.0405714	0.27896	0.780276	NA
AC004870.5	0	NA	NA	NA	NA
AC004870.6	0	NA	NA	NA	NA
AC004878.2	0	NA	NA	NA	NA
AC004878.8	0	NA	NA	NA	NA
AC004893.10	0.162193	-0.0279878	-0.192445	0.847394	NA
AC004894.2	0	NA	NA	NA	NA
AC004895.4	0.272646	-0.0669925	-0.3882	0.697868	NA
AC004899.3	0	NA	NA	NA	NA
AC004901.1	1.13694	-0.0361402	-0.121762	0.903088	NA
AC004906.3	0	NA	NA	NA	NA
AC004907.2	0	NA	NA	NA	NA
AC004909.3	0	NA	NA	NA	NA
AC004911.2	1.53341	0.205137	0.683706	0.494161	NA
AC004920.2	0	NA	NA	NA	NA
AC004920.3	0	NA	NA	NA	NA
AC004921.2	0	NA	NA	NA	NA
AC004938.5	0	NA	NA	NA	NA
AC004941.3	0	NA	NA	NA	NA
AC004941.4	0	NA	NA	NA	NA
AC004941.5	0	NA	NA	NA	NA
AC004945.1	0	NA	NA	NA	NA
AC004945.2	3786.27	-0.88829	-15.6585	2.91e-55	1.64e-53
AC004947.2	0	NA	NA	NA	NA
AC004951.5	3.66282	0.278758	0.730271	0.465225	0.616135
AC004951.6	3.97343	0.0752144	0.195365	0.845108	0.909665
AC004954.2	0	NA	NA	NA	NA
AC004957.5	0	NA	NA	NA	NA
AC004957.6	0.178006	0.0405714	0.27896	0.780276	NA
AC004967.7	16.7971	0.471426	1.32908	0.183821	0.303949
AC004980.10	0.178006	0.0405714	0.27896	0.780276	NA
AC004980.7	62.8176	0.240042	1.0458	0.295655	0.440304
AC004980.8	0	NA	NA	NA	NA
AC004980.9	0.352065	0.111932	0.624169	0.532516	NA
AC004985.12	3.83248	-0.183745	-0.483085	0.629035	0.756936
AC004985.13	2.51843	0.217115	0.616447	0.5376	0.681167
AC004987.10	0	NA	NA	NA	NA
AC004987.7	170.964	-0.209902	-1.40694	0.159446	0.271984
AC004987.8	0	NA	NA	NA	NA
AC004987.9	8.69751	-0.255416	-0.662395	0.507718	0.655077
AC004988.1	2.40498	0.528672	1.51257	0.130388	0.230526
AC004994.2	1.12113	-0.176706	-0.615112	0.538481	NA
AC004996.1	0	NA	NA	NA	NA
AC005007.3	0.178006	0.0405714	0.27896	0.780276	NA
AC005008.2	0	NA	NA	NA	NA
AC005008.3	0	NA	NA	NA	NA
AC005009.1	0	NA	NA	NA	NA
AC005009.2	0	NA	NA	NA	NA
AC005013.5	0	NA	NA	NA	NA
AC005014.5	0.634769	-0.1163	-0.515875	0.605941	NA
AC005017.1	23.3992	0.0882927	0.277825	0.781147	0.866049
AC005017.2	0	NA	NA	NA	NA
AC005019.2	0	NA	NA	NA	NA
AC005019.3	0	NA	NA	NA	NA
AC005022.1	2.24625	-0.466984	-1.47544	0.140093	0.244188
AC005027.4	13.3312	0.258217	0.693006	0.488306	0.637433
AC005029.1	0	NA	NA	NA	NA
AC005033.5	0	NA	NA	NA	NA
AC005033.6	0	NA	NA	NA	NA
AC005034.2	0	NA	NA	NA	NA
AC005034.3	0	NA	NA	NA	NA
AC005037.1	0	NA	NA	NA	NA
AC005037.3	6.31746	0.0114026	0.0291049	0.976781	0.988206
AC005037.4	0	NA	NA	NA	NA
AC005037.5	2.92187	-0.380285	-1.03573	0.300329	0.445498
AC005037.6	0	NA	NA	NA	NA
AC005037.7	0	NA	NA	NA	NA
AC005037.8	0	NA	NA	NA	NA
AC005039.3	0	NA	NA	NA	NA
AC005040.2	0	NA	NA	NA	NA
AC005040.3	0	NA	NA	NA	NA
AC005041.10	1.16281	-0.0430303	-0.14502	0.884695	NA
AC005041.11	0	NA	NA	NA	NA
AC005041.6	0	NA	NA	NA	NA
AC005041.8	0	NA	NA	NA	NA
AC005041.9	1.399	0.139197	0.477326	0.63313	NA
AC005042.2	0.502001	-0.0528906	-0.261706	0.793548	NA
AC005042.3	0	NA	NA	NA	NA
AC005042.4	0.921587	-0.23916	-0.95033	0.341945	NA
AC005042.5	0	NA	NA	NA	NA
AC005046.5	0	NA	NA	NA	NA
AC005062.2	0.947066	-0.24994	-0.982793	0.32571	NA
AC005062.3	3.23556	0.27526	0.74813	0.454382	0.605816
AC005067.4	0.177614	0.0405714	0.27896	0.780276	NA
AC005068.4	0	NA	NA	NA	NA
AC005076.5	9.25728	0.18551	0.480868	0.63061	0.758081
AC005077.12	0.669166	0.140505	0.634912	0.525486	NA
AC005077.14	1.22308	0.21	0.762229	0.445923	NA
AC005077.5	0	NA	NA	NA	NA
AC005077.7	0.174059	0.0405714	0.27896	0.780276	NA
AC005077.8	0	NA	NA	NA	NA
AC005082.12	0.136323	-0.0279878	-0.192445	0.847394	NA
AC005083.1	7.96076	-0.487929	-1.25158	0.210721	0.338673
AC005086.2	0	NA	NA	NA	NA
AC005086.3	0	NA	NA	NA	NA
AC005086.4	0	NA	NA	NA	NA
AC005094.2	0	NA	NA	NA	NA
AC005102.1	0	NA	NA	NA	NA
AC005104.3	2.96352	-0.56969	-1.62394	0.104388	0.191111
AC005105.2	0	NA	NA	NA	NA
AC005150.1	0	NA	NA	NA	NA
AC005152.3	1.08842	-0.43331	-1.72132	0.0851925	NA
AC005154.6	595.275	-0.022658	-0.258199	0.796253	0.875659
AC005154.7	17.46	0.110994	0.320753	0.748398	0.844633
AC005154.8	0.162193	-0.0279878	-0.192445	0.847394	NA
AC005160.3	0.177614	0.0405714	0.27896	0.780276	NA
AC005162.4	0	NA	NA	NA	NA
AC005162.5	0	NA	NA	NA	NA
AC005174.2	0	NA	NA	NA	NA
AC005176.1	0	NA	NA	NA	NA
AC005176.2	0	NA	NA	NA	NA
AC005176.3	0	NA	NA	NA	NA
AC005178.1	0	NA	NA	NA	NA
AC005187.1	0	NA	NA	NA	NA
AC005189.6	0.172419	-0.0279878	-0.192445	0.847394	NA
AC005197.2	0	NA	NA	NA	NA
AC005215.1	0	NA	NA	NA	NA
AC005220.3	0	NA	NA	NA	NA
AC005224.2	13.2172	0.132672	0.366514	0.713981	0.819215
AC005229.5	0	NA	NA	NA	NA
AC005229.7	0	NA	NA	NA	NA
AC005235.1	0	NA	NA	NA	NA
AC005237.2	0	NA	NA	NA	NA
AC005237.4	1.00101	0.0257049	0.0927531	0.9261	NA
AC005251.3	3.09332	-0.0911288	-0.244113	0.807143	0.883649
AC005251.4	0	NA	NA	NA	NA
AC005253.2	2.78368	-0.202823	-0.568192	0.569905	0.707818
AC005253.4	4.53155	-0.264374	-0.685302	0.493153	0.642198
AC005255.3	0.512618	-0.0619198	-0.291633	0.770567	NA
AC005256.1	0.352065	0.111932	0.624169	0.532516	NA
AC005262.2	3.2996	-0.725767	-1.93368	0.053152	0.107201
AC005262.3	1.03632	0.0140901	0.0523825	0.958224	NA
AC005262.4	1.36607	0.160305	0.534079	0.593287	NA
AC005264.2	0	NA	NA	NA	NA
AC005276.1	0.172419	-0.0279878	-0.192445	0.847394	NA
AC005281.1	0	NA	NA	NA	NA
AC005281.2	0	NA	NA	NA	NA
AC005300.5	0	NA	NA	NA	NA
AC005301.5	0	NA	NA	NA	NA
AC005301.8	0	NA	NA	NA	NA
AC005301.9	0	NA	NA	NA	NA
AC005304.1	0.298516	-0.0835189	-0.470485	0.638009	NA
AC005306.3	26.9354	-0.607319	-1.96924	0.0489254	0.100063
AC005307.1	0	NA	NA	NA	NA
AC005307.3	0	NA	NA	NA	NA
AC005307.4	0	NA	NA	NA	NA
AC005307.5	0	NA	NA	NA	NA
AC005324.6	0	NA	NA	NA	NA
AC005324.7	0	NA	NA	NA	NA
AC005324.8	0	NA	NA	NA	NA
AC005326.2	0	NA	NA	NA	NA
AC005329.7	50.8883	-0.980201	-3.84738	0.000119387	0.000429104
AC005330.2	0	NA	NA	NA	NA
AC005332.1	126.574	-0.0403328	-0.236761	0.812842	0.887819
AC005336.4	0	NA	NA	NA	NA
AC005336.5	0	NA	NA	NA	NA
AC005339.2	2.01868	0.305495	0.888074	0.374501	NA
AC005351.1	0	NA	NA	NA	NA
AC005355.1	0.136323	-0.0279878	-0.192445	0.847394	NA
AC005355.2	0.666003	0.172271	0.710315	0.477509	NA
AC005355.3	0.136323	-0.0279878	-0.192445	0.847394	NA
AC005356.1	0.514259	0.08047	0.395012	0.692834	NA
AC005357.1	0	NA	NA	NA	NA
AC005358.3	0	NA	NA	NA	NA
AC005363.11	1.03546	-0.110378	-0.431461	0.666133	NA
AC005363.9	0	NA	NA	NA	NA
AC005387.2	0	NA	NA	NA	NA
AC005387.3	0	NA	NA	NA	NA
AC005391.2	1.10084	-0.0240608	-0.0835699	0.933398	NA
AC005392.13	0.52968	0.22843	1.0059	0.314463	NA
AC005394.1	0	NA	NA	NA	NA
AC005481.5	0	NA	NA	NA	NA
AC005487.2	0	NA	NA	NA	NA
AC005488.11	0	NA	NA	NA	NA
AC005488.12	0	NA	NA	NA	NA
AC005488.13	0	NA	NA	NA	NA
AC005492.2	0	NA	NA	NA	NA
AC005498.3	4.76349	0.0450143	0.115144	0.908331	0.948179
AC005498.4	1.6321	-0.358275	-1.12855	0.259089	NA
AC005510.1	0	NA	NA	NA	NA
AC005510.2	0	NA	NA	NA	NA
AC005510.3	0	NA	NA	NA	NA
AC005514.2	0.177614	0.0405714	0.27896	0.780276	NA
AC005517.3	0.313937	0.00872644	0.0513145	0.959075	NA
AC005518.2	0	NA	NA	NA	NA
AC005519.4	44.2421	0.168226	0.644342	0.519354	0.665421
AC005522.6	0	NA	NA	NA	NA
AC005522.7	0	NA	NA	NA	NA
AC005522.8	0	NA	NA	NA	NA
AC005523.2	4.77632	-0.0501281	-0.128645	0.897638	0.941945
AC005523.3	0.522178	0.175365	0.860123	0.389721	NA
AC005532.5	0.873434	0.21766	0.930656	0.352032	NA
AC005534.6	0	NA	NA	NA	NA
AC005534.8	0.162193	-0.0279878	-0.192445	0.847394	NA
AC005537.2	0.339808	0.00920547	0.0527797	0.957907	NA
AC005538.2	3.74343	-0.0495394	-0.131416	0.895447	0.940849
AC005538.3	0	NA	NA	NA	NA
AC005538.5	0	NA	NA	NA	NA
AC005539.2	0	NA	NA	NA	NA
AC005539.3	0	NA	NA	NA	NA
AC005539.4	0	NA	NA	NA	NA
AC005540.3	4.44937	-0.228012	-0.596656	0.550737	0.69147
AC005546.2	2.15784	-0.14127	-0.404868	0.685574	0.797242
AC005550.3	0	NA	NA	NA	NA
AC005550.4	0.136323	-0.0279878	-0.192445	0.847394	NA
AC005550.5	0	NA	NA	NA	NA
AC005559.3	0.172419	-0.0279878	-0.192445	0.847394	NA
AC005562.1	24.5402	-0.0521442	-0.168441	0.866236	0.923195
AC005578.3	0.660807	0.0188496	0.0800732	0.936179	NA
AC005588.2	0	NA	NA	NA	NA
AC005592.1	20.1795	-0.845897	-2.49155	0.0127188	0.0307469
AC005592.2	22.9289	0.28197	0.890462	0.373218	0.524903
AC005592.3	6.57396	-0.37369	-0.951649	0.341275	0.490435
AC005593.2	0.700184	0.267383	1.20087	0.229801	NA
AC005594.3	2.67487	-0.162153	-0.464359	0.642391	0.766707
AC005597.1	0	NA	NA	NA	NA
AC005606.14	2.89136	-0.261019	-0.706161	0.480088	0.629683
AC005606.15	1.18162	-0.170184	-0.620252	0.535092	NA
AC005609.16	0.172419	-0.0279878	-0.192445	0.847394	NA
AC005609.17	0	NA	NA	NA	NA
AC005609.18	0	NA	NA	NA	NA
AC005609.19	0	NA	NA	NA	NA
AC005609.2	0	NA	NA	NA	NA
AC005609.20	0	NA	NA	NA	NA
AC005614.3	0.174059	0.0405714	0.27896	0.780276	NA
AC005614.5	0	NA	NA	NA	NA
AC005616.1	0	NA	NA	NA	NA
AC005616.2	0	NA	NA	NA	NA
AC005618.6	109.839	-0.68981	-3.76275	0.000168056	0.000588916
AC005618.8	1.29857	-0.368826	-1.35007	0.176993	NA
AC005618.9	0	NA	NA	NA	NA
AC005624.2	6.2744	0.0205808	0.052478	0.958148	0.978202
AC005625.1	0	NA	NA	NA	NA
AC005626.3	0	NA	NA	NA	NA
AC005682.5	0.178006	0.0405714	0.27896	0.780276	NA
AC005682.6	1.81277	0.10771	0.327244	0.743483	NA
AC005682.7	0	NA	NA	NA	NA
AC005703.2	0.352065	0.111932	0.624169	0.532516	NA
AC005703.3	0	NA	NA	NA	NA
AC005722.4	0	NA	NA	NA	NA
AC005730.2	0	NA	NA	NA	NA
AC005740.3	0	NA	NA	NA	NA
AC005740.4	0	NA	NA	NA	NA
AC005740.5	0.791543	-0.174305	-0.741172	0.458589	NA
AC005740.6	3.28932	-0.352576	-0.955329	0.339411	0.488484
AC005741.1	0	NA	NA	NA	NA
AC005741.2	0	NA	NA	NA	NA
AC005752.10	2.47346	-0.0964323	-0.287695	0.77358	0.861325
AC005753.1	0	NA	NA	NA	NA
AC005754.7	0.702099	0.162503	0.720365	0.471301	NA
AC005754.8	0.514259	0.08047	0.395012	0.692834	NA
AC005757.6	0	NA	NA	NA	NA
AC005758.1	0.178006	0.0405714	0.27896	0.780276	NA
AC005772.2	0	NA	NA	NA	NA
AC005775.2	8.68495	-0.251224	-0.650942	0.515084	0.661621
AC005776.1	0.35562	0.112602	0.630019	0.528682	NA
AC005777.3	0	NA	NA	NA	NA
AC005779.2	0	NA	NA	NA	NA
AC005780.1	0	NA	NA	NA	NA
AC005785.2	7.16797	-0.0197391	-0.0506079	0.959638	0.978906
AC005785.5	2.20094	0.219409	0.638629	0.523065	0.668214
AC005786.3	0.177614	0.0405714	0.27896	0.780276	NA
AC005786.5	0	NA	NA	NA	NA
AC005786.6	0	NA	NA	NA	NA
AC005786.7	3.05706	-0.187497	-0.509061	0.61071	0.741904
AC005787.5	0	NA	NA	NA	NA
AC005789.9	0.434839	-0.153533	-0.731262	0.464619	NA
AC005794.1	0	NA	NA	NA	NA
AC005795.1	1.52323	0.226334	0.733598	0.463194	NA
AC005795.2	0.177614	0.0405714	0.27896	0.780276	NA
AC005796.2	0	NA	NA	NA	NA
AC005808.3	0	NA	NA	NA	NA
AC005820.1	0	NA	NA	NA	NA
AC005820.2	0	NA	NA	NA	NA
AC005820.3	0	NA	NA	NA	NA
AC005822.1	2.00479	0.0462672	0.13458	0.892944	NA
AC005826.3	0	NA	NA	NA	NA
AC005838.2	0	NA	NA	NA	NA
AC005863.1	0	NA	NA	NA	NA
AC005863.2	0.178006	0.0405714	0.27896	0.780276	NA
AC005884.1	8.66631	-0.180875	-0.469175	0.638944	0.764184
AC005915.1	0	NA	NA	NA	NA
AC005921.2	0	NA	NA	NA	NA
AC005922.3	0	NA	NA	NA	NA
AC005932.1	10.9582	0.545132	1.44292	0.149042	0.256994
AC005943.2	0	NA	NA	NA	NA
AC005943.6	1.13994	-0.284552	-1.1305	0.258264	NA
AC005944.2	13.6474	-0.462481	-1.21566	0.224113	0.355151
AC005954.3	1.83354	0.100374	0.309739	0.75676	NA
AC005954.4	0.476131	-0.0516301	-0.241984	0.808793	NA
AC005955.4	0	NA	NA	NA	NA
AC005955.5	0	NA	NA	NA	NA
AC006000.4	0	NA	NA	NA	NA
AC006000.5	0	NA	NA	NA	NA
AC006003.3	0	NA	NA	NA	NA
AC006004.1	0	NA	NA	NA	NA
AC006007.1	0	NA	NA	NA	NA
AC006011.4	0	NA	NA	NA	NA
AC006014.6	2.85524	0.448009	1.23308	0.217546	0.347027
AC006014.7	0	NA	NA	NA	NA
AC006014.8	0.177614	0.0405714	0.27896	0.780276	NA
AC006019.3	0	NA	NA	NA	NA
AC006019.4	0	NA	NA	NA	NA
AC006022.4	0	NA	NA	NA	NA
AC006023.8	0.177614	0.0405714	0.27896	0.780276	NA
AC006024.3	0	NA	NA	NA	NA
AC006024.4	0.310382	0.00865891	0.0511053	0.959242	NA
AC006026.10	0.512227	-0.0618956	-0.291571	0.770615	NA
AC006026.11	0.666003	0.172271	0.710315	0.477509	NA
AC006026.12	0.177614	0.0405714	0.27896	0.780276	NA
AC006026.13	0.502001	-0.0528906	-0.261706	0.793548	NA
AC006026.9	0	NA	NA	NA	NA
AC006028.11	0	NA	NA	NA	NA
AC006029.3	0	NA	NA	NA	NA
AC006030.1	0	NA	NA	NA	NA
AC006032.1	0	NA	NA	NA	NA
AC006033.22	0	NA	NA	NA	NA
AC006037.2	0	NA	NA	NA	NA
AC006039.4	2.91556	0.32564	0.892851	0.371937	0.52377
AC006039.5	11.7018	-0.531485	-1.41618	0.156723	0.267949
AC006040.4	0	NA	NA	NA	NA
AC006040.5	0	NA	NA	NA	NA
AC006040.7	0.351674	0.111858	0.623525	0.53294	NA
AC006041.1	0	NA	NA	NA	NA
AC006042.6	0.177614	0.0405714	0.27896	0.780276	NA
AC006042.7	1.44212	-0.152981	-0.494259	0.621123	NA
AC006042.8	0.962487	-0.103429	-0.388909	0.697343	NA
AC006045.3	0	NA	NA	NA	NA
AC006050.2	0	NA	NA	NA	NA
AC006052.1	0	NA	NA	NA	NA
AC006070.11	0	NA	NA	NA	NA
AC006070.12	0	NA	NA	NA	NA
AC006070.13	0	NA	NA	NA	NA
AC006076.1	0	NA	NA	NA	NA
AC006077.3	8.72066	-0.255585	-0.662558	0.507613	0.655074
AC006077.4	0	NA	NA	NA	NA
AC006115.3	0	NA	NA	NA	NA
AC006115.6	0	NA	NA	NA	NA
AC006115.7	0	NA	NA	NA	NA
AC006116.12	0.964519	0.0354938	0.127974	0.898169	NA
AC006116.13	0.350033	0.00938906	0.0533327	0.957467	NA
AC006116.14	0.162193	-0.0279878	-0.192445	0.847394	NA
AC006116.15	2.97542	-0.0483913	-0.131104	0.895693	0.940964
AC006116.17	1.05061	0.273578	1.13209	0.257598	NA
AC006116.19	0	NA	NA	NA	NA
AC006116.21	0	NA	NA	NA	NA
AC006116.22	1.53782	0.337362	1.13124	0.257953	NA
AC006116.24	3.62781	0.180383	0.471537	0.637257	0.76275
AC006116.25	71.6823	0.998402	4.38637	1.15e-05	4.76e-05
AC006116.26	0.178006	0.0405714	0.27896	0.780276	NA
AC006116.27	7.83915	-0.373501	-0.954491	0.339835	0.488989
AC006126.3	0.658775	-0.120737	-0.539798	0.589336	NA
AC006128.2	13.2657	-0.027498	-0.0741862	0.940862	0.967195
AC006129.1	0	NA	NA	NA	NA
AC006129.2	0.990781	0.0264274	0.0982655	0.921721	NA
AC006129.3	0	NA	NA	NA	NA
AC006129.4	0	NA	NA	NA	NA
AC006130.3	0	NA	NA	NA	NA
AC006130.4	0	NA	NA	NA	NA
AC006132.1	6.24769	1.02374	2.56679	0.0102644	0.0253958
AC006133.3	0	NA	NA	NA	NA
AC006133.7	0	NA	NA	NA	NA
AC006145.4	0	NA	NA	NA	NA
AC006150.1	0	NA	NA	NA	NA
AC006152.1	0	NA	NA	NA	NA
AC006153.3	0	NA	NA	NA	NA
AC006156.2	0	NA	NA	NA	NA
AC006156.5	0	NA	NA	NA	NA
AC006157.1	0	NA	NA	NA	NA
AC006157.4	0	NA	NA	NA	NA
AC006157.5	0	NA	NA	NA	NA
AC006158.5	0	NA	NA	NA	NA
AC006158.8	0	NA	NA	NA	NA
AC006159.3	3.63143	0.870431	2.28058	0.0225731	0.050911
AC006159.4	0.174059	0.0405714	0.27896	0.780276	NA
AC006159.5	0.177614	0.0405714	0.27896	0.780276	NA
AC006160.4	0	NA	NA	NA	NA
AC006160.5	3.29747	-0.253476	-0.676239	0.498889	0.647511
AC006160.8	0	NA	NA	NA	NA
AC006195.2	1.05022	0.296723	1.17956	0.238177	NA
AC006196.1	0	NA	NA	NA	NA
AC006227.1	0	NA	NA	NA	NA
AC006230.3	1.97111	0.171473	0.511174	0.609229	NA
AC006262.10	0	NA	NA	NA	NA
AC006262.11	0	NA	NA	NA	NA
AC006262.4	0	NA	NA	NA	NA
AC006262.5	0	NA	NA	NA	NA
AC006262.6	0	NA	NA	NA	NA
AC006272.2	0.476131	-0.0516301	-0.241984	0.808793	NA
AC006273.4	3.89754	0.531804	1.38456	0.166186	0.281257
AC006273.5	23.2584	0.633452	1.95827	0.0501979	0.102287
AC006277.2	12.1905	-0.308725	-0.831014	0.405966	0.557924
AC006277.3	0.172419	-0.0279878	-0.192445	0.847394	NA
AC006296.1	0	NA	NA	NA	NA
AC006296.2	0	NA	NA	NA	NA
AC006296.3	0.916	-0.374303	-1.51775	0.129078	NA
AC006324.1	0	NA	NA	NA	NA
AC006326.2	0	NA	NA	NA	NA
AC006326.3	0	NA	NA	NA	NA
AC006326.5	0	NA	NA	NA	NA
AC006328.1	0	NA	NA	NA	NA
AC006328.10	0	NA	NA	NA	NA
AC006328.2	0	NA	NA	NA	NA
AC006328.3	0	NA	NA	NA	NA
AC006328.4	0	NA	NA	NA	NA
AC006328.5	0	NA	NA	NA	NA
AC006328.6	0	NA	NA	NA	NA
AC006328.7	0	NA	NA	NA	NA
AC006328.8	0	NA	NA	NA	NA
AC006328.9	0	NA	NA	NA	NA
AC006335.10	0	NA	NA	NA	NA
AC006335.11	0	NA	NA	NA	NA
AC006335.13	0	NA	NA	NA	NA
AC006335.14	0	NA	NA	NA	NA
AC006335.5	0	NA	NA	NA	NA
AC006335.6	0	NA	NA	NA	NA
AC006335.9	0	NA	NA	NA	NA
AC006338.2	0	NA	NA	NA	NA
AC006338.3	0	NA	NA	NA	NA
AC006355.3	0	NA	NA	NA	NA
AC006366.1	0	NA	NA	NA	NA
AC006366.3	0	NA	NA	NA	NA
AC006366.4	0	NA	NA	NA	NA
AC006366.5	0	NA	NA	NA	NA
AC006369.2	4.56301	0.474364	1.23001	0.218694	0.348356
AC006369.3	0	NA	NA	NA	NA
AC006372.4	0.612845	-0.108266	-0.485758	0.627138	NA
AC006372.5	0	NA	NA	NA	NA
AC006372.6	0	NA	NA	NA	NA
AC006373.1	0	NA	NA	NA	NA
AC006374.2	0	NA	NA	NA	NA
AC006378.2	0.178006	0.0405714	0.27896	0.780276	NA
AC006380.3	0	NA	NA	NA	NA
AC006382.1	0	NA	NA	NA	NA
AC006385.4	0	NA	NA	NA	NA
AC006386.1	0	NA	NA	NA	NA
AC006386.2	0	NA	NA	NA	NA
AC006386.3	0	NA	NA	NA	NA
AC006390.3	0	NA	NA	NA	NA
AC006390.4	0	NA	NA	NA	NA
AC006427.1	0.692265	0.150586	0.68303	0.494588	NA
AC006427.2	0	NA	NA	NA	NA
AC006445.6	0	NA	NA	NA	NA
AC006445.7	0.177614	0.0405714	0.27896	0.780276	NA
AC006445.8	0	NA	NA	NA	NA
AC006458.3	0	NA	NA	NA	NA
AC006460.2	2.50931	-0.530302	-1.6352	0.102007	0.187281
AC006461.2	0	NA	NA	NA	NA
AC006465.4	0	NA	NA	NA	NA
AC006466.5	0	NA	NA	NA	NA
AC006481.1	0	NA	NA	NA	NA
AC006482.1	0	NA	NA	NA	NA
AC006483.5	0	NA	NA	NA	NA
AC006483.7	0	NA	NA	NA	NA
AC006486.10	2.75079	-0.0962351	-0.26316	0.792427	0.873038
AC006486.9	0	NA	NA	NA	NA
AC006499.1	0	NA	NA	NA	NA
AC006499.2	0	NA	NA	NA	NA
AC006499.3	0	NA	NA	NA	NA
AC006499.4	0	NA	NA	NA	NA
AC006499.5	0	NA	NA	NA	NA
AC006499.6	0	NA	NA	NA	NA
AC006499.7	0	NA	NA	NA	NA
AC006499.8	0	NA	NA	NA	NA
AC006499.9	0	NA	NA	NA	NA
AC006509.4	0	NA	NA	NA	NA
AC006509.7	0	NA	NA	NA	NA
AC006509.8	1.11988	-0.315503	-1.18607	0.235594	NA
AC006518.7	0	NA	NA	NA	NA
AC006538.1	29.9083	-0.103133	-0.35222	0.724673	0.827696
AC006538.4	0	NA	NA	NA	NA
AC006538.8	0	NA	NA	NA	NA
AC006539.2	0	NA	NA	NA	NA
AC006539.3	0	NA	NA	NA	NA
AC006539.4	0	NA	NA	NA	NA
AC006539.6	0	NA	NA	NA	NA
AC006547.13	0.829279	-0.0478616	-0.197049	0.843789	NA
AC006547.15	1.74025	-0.261666	-0.80317	0.421876	NA
AC006547.8	1.50301	-0.0327557	-0.103326	0.917704	NA
AC006548.19	0	NA	NA	NA	NA
AC006548.26	0	NA	NA	NA	NA
AC006548.29	0	NA	NA	NA	NA
AC006552.1	0.172419	-0.0279878	-0.192445	0.847394	NA
AC006840.1	0	NA	NA	NA	NA
AC006942.4	3.23139	-0.361731	-0.961772	0.336164	0.485206
AC006946.12	0	NA	NA	NA	NA
AC006946.15	0	NA	NA	NA	NA
AC006946.16	0.162193	-0.0279878	-0.192445	0.847394	NA
AC006946.17	0	NA	NA	NA	NA
AC006947.1	0.174059	0.0405714	0.27896	0.780276	NA
AC006960.5	0.518897	-0.0582029	-0.28745	0.773768	NA
AC006960.7	0	NA	NA	NA	NA
AC006978.6	14.7554	0.495012	1.35525	0.175338	0.293309
AC006983.2	0	NA	NA	NA	NA
AC006986.1	0	NA	NA	NA	NA
AC006986.2	0	NA	NA	NA	NA
AC006986.4	0	NA	NA	NA	NA
AC006987.1	0	NA	NA	NA	NA
AC006987.2	0	NA	NA	NA	NA
AC006987.3	0	NA	NA	NA	NA
AC006987.4	0	NA	NA	NA	NA
AC006987.5	0	NA	NA	NA	NA
AC006987.6	0	NA	NA	NA	NA
AC006987.7	0	NA	NA	NA	NA
AC006987.8	0	NA	NA	NA	NA
AC006988.3	0	NA	NA	NA	NA
AC006988.4	0	NA	NA	NA	NA
AC006989.1	0	NA	NA	NA	NA
AC006989.2	0	NA	NA	NA	NA
AC006991.1	0	NA	NA	NA	NA
AC006991.2	0	NA	NA	NA	NA
AC006994.1	0	NA	NA	NA	NA
AC006994.2	1.13299	-0.0349141	-0.120439	0.904136	NA
AC006995.8	0	NA	NA	NA	NA
AC006998.1	0	NA	NA	NA	NA
AC006999.1	0	NA	NA	NA	NA
AC007000.10	0	NA	NA	NA	NA
AC007000.12	6.10135	-0.639139	-1.61659	0.105967	0.193529
AC007000.7	14.0064	-0.911869	-2.42813	0.015177	0.035976
AC007000.8	0	NA	NA	NA	NA
AC007000.9	0	NA	NA	NA	NA
AC007001.4	0	NA	NA	NA	NA
AC007003.1	0	NA	NA	NA	NA
AC007009.1	0	NA	NA	NA	NA
AC007014.1	0	NA	NA	NA	NA
AC007016.3	0	NA	NA	NA	NA
AC007033.2	0	NA	NA	NA	NA
AC007036.4	1.01998	0.161085	0.600115	0.548429	NA
AC007036.5	0	NA	NA	NA	NA
AC007036.6	0	NA	NA	NA	NA
AC007038.7	3.45433	-0.306428	-0.812605	0.416444	0.568431
AC007040.11	2.71175	-0.0706943	-0.195646	0.844887	0.90961
AC007040.5	0	NA	NA	NA	NA
AC007040.6	0.654137	0.0225104	0.0956129	0.923828	NA
AC007040.7	0.177614	0.0405714	0.27896	0.780276	NA
AC007040.8	0	NA	NA	NA	NA
AC007041.2	2.56709	0.0630947	0.183646	0.854291	0.915612
AC007041.3	0	NA	NA	NA	NA
AC007050.11	0	NA	NA	NA	NA
AC007050.14	0	NA	NA	NA	NA
AC007050.17	0	NA	NA	NA	NA
AC007050.18	0.996668	0.0246128	0.0888098	0.929233	NA
AC007050.9	0	NA	NA	NA	NA
AC007064.21	0	NA	NA	NA	NA
AC007064.22	0	NA	NA	NA	NA
AC007064.23	0	NA	NA	NA	NA
AC007064.24	0.178006	0.0405714	0.27896	0.780276	NA
AC007064.25	0	NA	NA	NA	NA
AC007064.26	0	NA	NA	NA	NA
AC007064.29	0	NA	NA	NA	NA
AC007078.4	0	NA	NA	NA	NA
AC007091.1	1.57323	0.502372	1.73163	0.0833402	NA
AC007092.1	1.51529	0.192885	0.660443	0.50897	NA
AC007095.2	0	NA	NA	NA	NA
AC007098.1	0.581387	-0.221589	-0.968764	0.332663	NA
AC007099.1	0	NA	NA	NA	NA
AC007099.2	0	NA	NA	NA	NA
AC007106.1	0	NA	NA	NA	NA
AC007115.3	0	NA	NA	NA	NA
AC007126.1	0	NA	NA	NA	NA
AC007128.1	0	NA	NA	NA	NA
AC007131.1	0	NA	NA	NA	NA
AC007131.2	0	NA	NA	NA	NA
AC007136.1	0	NA	NA	NA	NA
AC007161.5	2.24639	-0.807608	-2.74855	0.00598595	0.0156936
AC007163.10	0	NA	NA	NA	NA
AC007163.11	0	NA	NA	NA	NA
AC007163.12	0	NA	NA	NA	NA
AC007163.13	0	NA	NA	NA	NA
AC007163.3	0	NA	NA	NA	NA
AC007163.6	2.89244	-0.359215	-0.992337	0.321033	0.468544
AC007163.8	0	NA	NA	NA	NA
AC007163.9	0	NA	NA	NA	NA
AC007179.1	0	NA	NA	NA	NA
AC007182.6	0.177614	0.0405714	0.27896	0.780276	NA
AC007189.2	0	NA	NA	NA	NA
AC007191.4	26.3071	-0.513439	-1.60225	0.109101	0.198423
AC007192.4	0.174059	0.0405714	0.27896	0.780276	NA
AC007192.6	0.177614	0.0405714	0.27896	0.780276	NA
AC007193.10	0	NA	NA	NA	NA
AC007193.6	0	NA	NA	NA	NA
AC007193.8	2.15133	-0.00950916	-0.027347	0.978183	0.989006
AC007193.9	0	NA	NA	NA	NA
AC007204.3	0	NA	NA	NA	NA
AC007228.11	12.2775	-0.431582	-1.1631	0.244789	0.38062
AC007228.5	0	NA	NA	NA	NA
AC007228.8	0	NA	NA	NA	NA
AC007228.9	26.3418	-0.236974	-0.772316	0.439928	0.591186
AC007229.3	0	NA	NA	NA	NA
AC007237.2	0	NA	NA	NA	NA
AC007238.1	95.2763	-0.0136857	-0.0699863	0.944205	0.968998
AC007240.1	0.310382	0.00865891	0.0511053	0.959242	NA
AC007241.4	0	NA	NA	NA	NA
AC007242.3	0	NA	NA	NA	NA
AC007246.3	387.301	0.756121	6.86543	6.63e-12	5.17e-11
AC007248.6	0	NA	NA	NA	NA
AC007248.7	0	NA	NA	NA	NA
AC007249.3	2.36471	-0.314883	-0.910099	0.36277	0.513603
AC007250.3	151.714	-0.140442	-0.878997	0.379403	0.531021
AC007250.4	0	NA	NA	NA	NA
AC007251.2	0	NA	NA	NA	NA
AC007253.1	0	NA	NA	NA	NA
AC007254.3	16.0052	-0.471122	-1.32335	0.18572	0.306604
AC007255.8	0.35562	0.112602	0.630019	0.528682	NA
AC007256.5	2.78453	0.457155	1.31984	0.18689	0.308183
AC007271.3	1.06961	-0.272263	-1.08027	0.280024	NA
AC007272.2	0.445065	-0.155986	-0.746197	0.455549	NA
AC007272.3	0	NA	NA	NA	NA
AC007274.1	0	NA	NA	NA	NA
AC007274.2	0	NA	NA	NA	NA
AC007274.4	0	NA	NA	NA	NA
AC007274.5	0	NA	NA	NA	NA
AC007275.1	0	NA	NA	NA	NA
AC007275.3	0	NA	NA	NA	NA
AC007276.2	0	NA	NA	NA	NA
AC007276.5	0.85515	-0.0545603	-0.224026	0.822737	NA
AC007276.6	1.60159	-0.205474	-0.648102	0.516919	NA
AC007277.2	0.177614	0.0405714	0.27896	0.780276	NA
AC007277.3	0	NA	NA	NA	NA
AC007278.2	0.172419	-0.0279878	-0.192445	0.847394	NA
AC007278.3	0.298516	-0.0835189	-0.470485	0.638009	NA
AC007279.2	0	NA	NA	NA	NA
AC007282.4	0	NA	NA	NA	NA
AC007282.6	0	NA	NA	NA	NA
AC007283.4	0	NA	NA	NA	NA
AC007283.5	0	NA	NA	NA	NA
AC007285.6	2.30928	0.0572348	0.162298	0.871071	0.925877
AC007285.7	0	NA	NA	NA	NA
AC007292.1	0.481161	-0.170601	-0.798596	0.424525	NA
AC007292.3	1.04729	-0.263193	-1.05502	0.291418	NA
AC007292.4	0.314329	0.00873385	0.0513374	0.959057	NA
AC007292.6	18.7484	-0.317497	-0.909478	0.363098	0.513873
AC007292.7	1.97614	0.0480353	0.143678	0.885755	NA
AC007308.7	1.97414	0.0386507	0.120127	0.904383	NA
AC007312.3	0	NA	NA	NA	NA
AC007316.3	0	NA	NA	NA	NA
AC007317.1	0	NA	NA	NA	NA
AC007318.5	24.5497	0.527887	1.67953	0.0930484	0.173171
AC007319.1	15.9362	-0.240556	-0.677915	0.497826	0.646628
AC007319.2	0	NA	NA	NA	NA
AC007322.1	0	NA	NA	NA	NA
AC007322.3	0	NA	NA	NA	NA
AC007322.5	0	NA	NA	NA	NA
AC007322.7	0	NA	NA	NA	NA
AC007322.8	0	NA	NA	NA	NA
AC007325.1	0	NA	NA	NA	NA
AC007325.2	0	NA	NA	NA	NA
AC007325.3	0	NA	NA	NA	NA
AC007325.4	6.65283	1.04859	2.61431	0.00894068	0.0224913
AC007326.10	0	NA	NA	NA	NA
AC007326.11	0	NA	NA	NA	NA
AC007326.12	0	NA	NA	NA	NA
AC007326.13	0	NA	NA	NA	NA
AC007326.9	0	NA	NA	NA	NA
AC007327.5	0	NA	NA	NA	NA
AC007327.6	0	NA	NA	NA	NA
AC007347.2	0	NA	NA	NA	NA
AC007349.4	0	NA	NA	NA	NA
AC007349.5	0	NA	NA	NA	NA
AC007349.6	0	NA	NA	NA	NA
AC007349.7	0	NA	NA	NA	NA
AC007359.1	0	NA	NA	NA	NA
AC007359.2	0	NA	NA	NA	NA
AC007359.6	0	NA	NA	NA	NA
AC007362.3	2.96177	-0.271741	-0.74399	0.456883	0.608345
AC007364.1	0.888464	0.325597	1.44162	0.14941	NA
AC007365.1	0	NA	NA	NA	NA
AC007365.3	1.30472	0.0400763	0.13238	0.894684	NA
AC007365.4	0	NA	NA	NA	NA
AC007379.10	0	NA	NA	NA	NA
AC007379.11	0	NA	NA	NA	NA
AC007379.4	0	NA	NA	NA	NA
AC007379.6	0	NA	NA	NA	NA
AC007379.7	0	NA	NA	NA	NA
AC007379.8	0	NA	NA	NA	NA
AC007379.9	0	NA	NA	NA	NA
AC007381.2	0	NA	NA	NA	NA
AC007381.3	0	NA	NA	NA	NA
AC007383.3	117.857	-0.190168	-1.05936	0.289435	0.43331
AC007383.4	1.31044	-0.207379	-0.75088	0.452725	NA
AC007383.5	0	NA	NA	NA	NA
AC007383.6	0	NA	NA	NA	NA
AC007383.7	0	NA	NA	NA	NA
AC007386.2	0	NA	NA	NA	NA
AC007386.3	0.298516	-0.0835189	-0.470485	0.638009	NA
AC007386.4	0	NA	NA	NA	NA
AC007387.2	0	NA	NA	NA	NA
AC007389.1	0	NA	NA	NA	NA
AC007389.2	0	NA	NA	NA	NA
AC007389.3	0.298516	-0.0835189	-0.470485	0.638009	NA
AC007389.4	0	NA	NA	NA	NA
AC007390.4	0	NA	NA	NA	NA
AC007391.2	1.86602	0.478174	1.47955	0.138993	NA
AC007392.3	4.56554	-0.280189	-0.721525	0.470586	0.621128
AC007392.4	0	NA	NA	NA	NA
AC007394.2	0	NA	NA	NA	NA
AC007394.3	0	NA	NA	NA	NA
AC007395.3	0	NA	NA	NA	NA
AC007395.4	0	NA	NA	NA	NA
AC007395.5	0	NA	NA	NA	NA
AC007403.1	0	NA	NA	NA	NA
AC007403.2	0	NA	NA	NA	NA
AC007403.3	0	NA	NA	NA	NA
AC007405.2	0	NA	NA	NA	NA
AC007405.4	0.178006	0.0405714	0.27896	0.780276	NA
AC007405.5	13.0459	-0.153067	-0.416401	0.677116	0.791332
AC007405.6	1.62927	0.0497847	0.152833	0.87853	NA
AC007405.8	0	NA	NA	NA	NA
AC007422.1	0	NA	NA	NA	NA
AC007461.2	0	NA	NA	NA	NA
AC007463.2	0	NA	NA	NA	NA
AC007464.1	0	NA	NA	NA	NA
AC007491.1	0	NA	NA	NA	NA
AC007551.2	0.314329	0.00873385	0.0513374	0.959057	NA
AC007551.3	12.5371	0.131566	0.358994	0.7196	0.823907
AC007556.2	0	NA	NA	NA	NA
AC007556.3	0	NA	NA	NA	NA
AC007557.1	0	NA	NA	NA	NA
AC007557.2	0	NA	NA	NA	NA
AC007557.3	0	NA	NA	NA	NA
AC007557.4	0	NA	NA	NA	NA
AC007559.1	0	NA	NA	NA	NA
AC007560.1	0.507031	-0.180477	-0.835276	0.403562	NA
AC007562.1	0	NA	NA	NA	NA
AC007562.2	0	NA	NA	NA	NA
AC007562.3	0	NA	NA	NA	NA
AC007562.4	0	NA	NA	NA	NA
AC007562.5	0	NA	NA	NA	NA
AC007563.1	0	NA	NA	NA	NA
AC007563.2	0	NA	NA	NA	NA
AC007563.3	0.174059	0.0405714	0.27896	0.780276	NA
AC007563.4	0	NA	NA	NA	NA
AC007563.5	61.8669	-0.602866	-2.29809	0.0215569	0.0488766
AC007566.10	46.9549	-0.781604	-3.00786	0.00263097	0.0074424
AC007566.11	0.487997	0.085373	0.388324	0.697776	NA
AC007568.1	0	NA	NA	NA	NA
AC007618.3	0	NA	NA	NA	NA
AC007620.3	6.2936	-0.546877	-1.39103	0.164217	0.278654
AC007631.1	0	NA	NA	NA	NA
AC007652.1	0	NA	NA	NA	NA
AC007677.1	0	NA	NA	NA	NA
AC007677.2	0	NA	NA	NA	NA
AC007679.1	0	NA	NA	NA	NA
AC007679.3	0.174059	0.0405714	0.27896	0.780276	NA
AC007679.4	0	NA	NA	NA	NA
AC007682.1	0	NA	NA	NA	NA
AC007731.1	0	NA	NA	NA	NA
AC007740.1	0	NA	NA	NA	NA
AC007742.1	0	NA	NA	NA	NA
AC007742.10	0	NA	NA	NA	NA
AC007742.2	0	NA	NA	NA	NA
AC007742.3	0	NA	NA	NA	NA
AC007742.4	0	NA	NA	NA	NA
AC007742.7	0	NA	NA	NA	NA
AC007742.8	0	NA	NA	NA	NA
AC007742.9	0	NA	NA	NA	NA
AC007743.1	0	NA	NA	NA	NA
AC007750.5	4.29094	0.170189	0.440962	0.659241	0.778488
AC007773.2	33.4726	0.288944	1.02402	0.305828	0.451809
AC007787.2	0	NA	NA	NA	NA
AC007787.3	3.38881	-0.0560103	-0.154735	0.877031	0.929684
AC007790.3	0	NA	NA	NA	NA
AC007790.4	0	NA	NA	NA	NA
AC007792.1	0	NA	NA	NA	NA
AC007795.1	0	NA	NA	NA	NA
AC007796.1	6.9108	-0.690063	-1.74619	0.0807781	0.15375
AC007875.2	0	NA	NA	NA	NA
AC007876.1	0	NA	NA	NA	NA
AC007879.1	0.172419	-0.0279878	-0.192445	0.847394	NA
AC007879.2	7.34323	0.158467	0.404888	0.68556	0.797242
AC007879.3	1.38375	0.287845	0.978889	0.327635	NA
AC007879.4	0.162193	-0.0279878	-0.192445	0.847394	NA
AC007879.5	7.59811	0.315214	0.802867	0.422052	0.573605
AC007879.6	0.310382	0.00865891	0.0511053	0.959242	NA
AC007879.7	13.5144	0.777145	2.1014	0.0356059	0.0758986
AC007880.1	0	NA	NA	NA	NA
AC007881.4	0	NA	NA	NA	NA
AC007899.3	0.482801	-0.0528341	-0.254988	0.798732	NA
AC007908.1	0	NA	NA	NA	NA
AC007919.18	0	NA	NA	NA	NA
AC007919.19	0	NA	NA	NA	NA
AC007948.1	0	NA	NA	NA	NA
AC007950.1	0.172419	-0.0279878	-0.192445	0.847394	NA
AC007950.2	6.38659	-0.347406	-0.882918	0.377281	0.529117
AC007952.4	0	NA	NA	NA	NA
AC007952.5	4.94644	-0.00391117	-0.0100447	0.991986	0.996097
AC007952.6	0	NA	NA	NA	NA
AC007965.1	0	NA	NA	NA	NA
AC007965.10	0	NA	NA	NA	NA
AC007965.11	0	NA	NA	NA	NA
AC007965.2	0	NA	NA	NA	NA
AC007965.3	0	NA	NA	NA	NA
AC007965.4	0	NA	NA	NA	NA
AC007965.5	0	NA	NA	NA	NA
AC007965.7	0	NA	NA	NA	NA
AC007965.8	0	NA	NA	NA	NA
AC007965.9	0	NA	NA	NA	NA
AC007966.1	0	NA	NA	NA	NA
AC007967.2	0	NA	NA	NA	NA
AC007967.3	0	NA	NA	NA	NA
AC007967.4	0	NA	NA	NA	NA
AC007969.3	2.80539	-0.230829	-0.634767	0.525581	0.670685
AC007969.4	0.3402	0.00921257	0.0528011	0.95789	NA
AC007969.5	135.517	-0.044863	-0.247501	0.804521	0.882064
AC007970.1	0	NA	NA	NA	NA
AC008060.5	0	NA	NA	NA	NA
AC008060.7	0	NA	NA	NA	NA
AC008060.8	0	NA	NA	NA	NA
AC008062.1	3.55723	3.72e-05	0.000100378	0.99992	0.999964
AC008063.2	101.329	0.57045	3.07913	0.00207608	0.0059966
AC008063.3	4.15735	0.416223	1.10038	0.271168	0.412076
AC008063.5	0	NA	NA	NA	NA
AC008065.1	0.172419	-0.0279878	-0.192445	0.847394	NA
AC008067.2	0	NA	NA	NA	NA
AC008069.1	0.178006	0.0405714	0.27896	0.780276	NA
AC008069.2	0	NA	NA	NA	NA
AC008070.1	0	NA	NA	NA	NA
AC008071.2	0	NA	NA	NA	NA
AC008072.1	0	NA	NA	NA	NA
AC008073.7	0	NA	NA	NA	NA
AC008073.9	0.3402	0.00921257	0.0528011	0.95789	NA
AC008074.3	0.827804	0.0942461	0.37171	0.710109	NA
AC008074.4	0	NA	NA	NA	NA
AC008074.5	0	NA	NA	NA	NA
AC008079.10	0.702099	0.162503	0.720365	0.471301	NA
AC008079.9	0	NA	NA	NA	NA
AC008088.4	2.92509	0.16896	0.469185	0.638937	0.764184
AC008103.2	0	NA	NA	NA	NA
AC008103.3	0	NA	NA	NA	NA
AC008103.4	0	NA	NA	NA	NA
AC008132.10	0	NA	NA	NA	NA
AC008132.12	0	NA	NA	NA	NA
AC008132.13	0.339808	0.00920547	0.0527797	0.957907	NA
AC008132.14	0	NA	NA	NA	NA
AC008132.15	0	NA	NA	NA	NA
AC008154.4	0.136323	-0.0279878	-0.192445	0.847394	NA
AC008154.5	0	NA	NA	NA	NA
AC008155.1	0.162193	-0.0279878	-0.192445	0.847394	NA
AC008155.2	0	NA	NA	NA	NA
AC008163.6	0	NA	NA	NA	NA
AC008171.1	0	NA	NA	NA	NA
AC008173.1	0	NA	NA	NA	NA
AC008174.3	1.02609	0.0166405	0.0618639	0.950671	NA
AC008175.1	0	NA	NA	NA	NA
AC008175.5	0	NA	NA	NA	NA
AC008175.6	0	NA	NA	NA	NA
AC008175.7	0	NA	NA	NA	NA
AC008175.8	0	NA	NA	NA	NA
AC008175.9	0	NA	NA	NA	NA
AC008176.2	0	NA	NA	NA	NA
AC008264.4	0	NA	NA	NA	NA
AC008265.2	0	NA	NA	NA	NA
AC008268.1	0	NA	NA	NA	NA
AC008268.2	0	NA	NA	NA	NA
AC008268.3	216.947	0.433792	2.99085	0.00278198	0.00783419
AC008269.2	0.344838	-0.0784809	-0.50625	0.612681	NA
AC008271.1	0	NA	NA	NA	NA
AC008277.1	2.7437	-0.62777	-1.82656	0.0677662	0.132182
AC008278.2	0	NA	NA	NA	NA
AC008278.3	0	NA	NA	NA	NA
AC008279.1	1.39377	-0.279389	-0.917731	0.35876	NA
AC008280.1	0	NA	NA	NA	NA
AC008280.2	5.9051	0.0139592	0.0356133	0.971591	0.985558
AC008280.3	0	NA	NA	NA	NA
AC008281.1	0	NA	NA	NA	NA
AC008427.2	0.528039	0.0808239	0.401999	0.687685	NA
AC008440.10	0.136323	-0.0279878	-0.192445	0.847394	NA
AC008440.5	9.41137	-0.75845	-1.92689	0.0539931	0.108699
AC008500.1	0.696238	0.230715	1.10652	0.268503	NA
AC008533.1	0	NA	NA	NA	NA
AC008565.1	0	NA	NA	NA	NA
AC008592.3	0.672506	0.0101922	0.047303	0.962272	NA
AC008592.4	0	NA	NA	NA	NA
AC008592.5	1.95955	-0.0759585	-0.221004	0.825089	NA
AC008592.6	0	NA	NA	NA	NA
AC008592.7	0	NA	NA	NA	NA
AC008592.8	1.9693	-0.0677993	-0.205537	0.837153	NA
AC008691.1	0	NA	NA	NA	NA
AC008694.2	0.172419	-0.0279878	-0.192445	0.847394	NA
AC008694.3	0	NA	NA	NA	NA
AC008697.1	1.20969	0.221791	0.788365	0.430483	NA
AC008703.1	0	NA	NA	NA	NA
AC008728.2	0	NA	NA	NA	NA
AC008746.10	0	NA	NA	NA	NA
AC008746.11	37.0343	-0.454169	-1.6368	0.101672	0.186794
AC008746.12	5.8438	0.126964	0.324002	0.745937	0.843149
AC008746.3	0.597033	-0.22966	-0.997448	0.318547	NA
AC008746.5	0	NA	NA	NA	NA
AC008746.9	0	NA	NA	NA	NA
AC008753.1	0	NA	NA	NA	NA
AC008753.2	0.355229	0.0969408	0.580559	0.561538	NA
AC008753.3	2.45922	0.615294	1.80759	0.0706706	0.137083
AC008753.4	0	NA	NA	NA	NA
AC008753.6	0.298516	-0.0835189	-0.470485	0.638009	NA
AC008781.7	0.974353	0.0307367	0.114315	0.908988	NA
AC008834.1	0	NA	NA	NA	NA
AC008834.2	0	NA	NA	NA	NA
AC008850.3	0	NA	NA	NA	NA
AC008872.1	4.14871	0.127591	0.330351	0.741135	0.839693
AC008888.7	15.7818	-0.544449	-1.51984	0.128552	0.227815
AC008937.2	0.48658	-0.150244	-0.744218	0.456745	NA
AC008937.3	0	NA	NA	NA	NA
AC008940.1	0	NA	NA	NA	NA
AC008982.2	9.04107	0.0329163	0.0857263	0.931684	0.961552
AC008984.2	0	NA	NA	NA	NA
AC008984.4	0	NA	NA	NA	NA
AC008984.5	0	NA	NA	NA	NA
AC008984.6	0	NA	NA	NA	NA
AC008984.7	0	NA	NA	NA	NA
AC008985.1	0.174059	0.0405714	0.27896	0.780276	NA
AC008991.1	0.35562	0.112602	0.630019	0.528682	NA
AC008992.1	1.22455	0.0768006	0.274216	0.783919	NA
AC008993.2	0	NA	NA	NA	NA
AC008993.3	0	NA	NA	NA	NA
AC009005.2	24.3124	-0.822505	-2.55467	0.0106289	0.0261803
AC009014.3	0	NA	NA	NA	NA
AC009052.12	0	NA	NA	NA	NA
AC009091.1	0	NA	NA	NA	NA
AC009095.4	0.136323	-0.0279878	-0.192445	0.847394	NA
AC009110.1	0	NA	NA	NA	NA
AC009120.10	0	NA	NA	NA	NA
AC009120.11	2.22253	-0.0414772	-0.121051	0.90365	0.944844
AC009120.3	12.5872	-0.315323	-0.862759	0.38827	0.540331
AC009120.4	1.14088	-0.0329238	-0.113608	0.909548	NA
AC009120.5	0.486748	-0.0530759	-0.255631	0.798236	NA
AC009120.6	204.91	-0.280099	-1.92738	0.0539329	0.108601
AC009120.8	0	NA	NA	NA	NA
AC009120.9	0	NA	NA	NA	NA
AC009133.12	60.3159	0.0936003	0.413299	0.679387	0.793246
AC009133.15	11.1732	-0.555471	-1.45066	0.146875	0.253957
AC009133.17	0.313937	0.00872644	0.0513145	0.959075	NA
AC009133.21	5.36022	-0.00719256	-0.0185118	0.985231	0.992422
AC009133.22	0	NA	NA	NA	NA
AC009133.23	0	NA	NA	NA	NA
AC009133.24	0	NA	NA	NA	NA
AC009134.1	0	NA	NA	NA	NA
AC009158.1	0	NA	NA	NA	NA
AC009161.1	0	NA	NA	NA	NA
AC009166.3	0	NA	NA	NA	NA
AC009166.5	0	NA	NA	NA	NA
AC009166.7	13.4106	-0.37177	-1.01428	0.31045	0.456977
AC009196.1	0	NA	NA	NA	NA
AC009196.2	0	NA	NA	NA	NA
AC009223.1	0	NA	NA	NA	NA
AC009227.2	0	NA	NA	NA	NA
AC009227.3	0	NA	NA	NA	NA
AC009228.1	2.01388	0.15874	0.474717	0.634989	NA
AC009229.4	0.162193	-0.0279878	-0.192445	0.847394	NA
AC009229.5	0	NA	NA	NA	NA
AC009229.6	0.314329	0.00873385	0.0513374	0.959057	NA
AC009232.2	0	NA	NA	NA	NA
AC009233.1	0	NA	NA	NA	NA
AC009233.2	0	NA	NA	NA	NA
AC009234.1	0	NA	NA	NA	NA
AC009235.2	0	NA	NA	NA	NA
AC009235.4	0	NA	NA	NA	NA
AC009236.1	0.87819	0.330961	1.44965	0.147155	NA
AC009236.2	0	NA	NA	NA	NA
AC009237.10	0	NA	NA	NA	NA
AC009237.11	0	NA	NA	NA	NA
AC009237.12	0	NA	NA	NA	NA
AC009237.13	0	NA	NA	NA	NA
AC009237.14	0	NA	NA	NA	NA
AC009237.16	0	NA	NA	NA	NA
AC009237.17	0	NA	NA	NA	NA
AC009237.2	0	NA	NA	NA	NA
AC009237.4	0	NA	NA	NA	NA
AC009237.5	0	NA	NA	NA	NA
AC009237.6	0	NA	NA	NA	NA
AC009237.7	0	NA	NA	NA	NA
AC009237.8	22.9882	-0.567739	-1.7189	0.0856333	0.161225
AC009238.5	0	NA	NA	NA	NA
AC009238.6	0.533627	0.205785	0.947969	0.343145	NA
AC009238.7	0	NA	NA	NA	NA
AC009238.8	0	NA	NA	NA	NA
AC009239.1	0	NA	NA	NA	NA
AC009240.1	0	NA	NA	NA	NA
AC009245.3	2.27224	-0.183699	-0.519405	0.603479	0.735595
AC009262.2	0	NA	NA	NA	NA
AC009263.2	0	NA	NA	NA	NA
AC009264.1	0.955377	-0.10531	-0.395789	0.692261	NA
AC009274.6	0	NA	NA	NA	NA
AC009276.4	0	NA	NA	NA	NA
AC009294.1	0.172419	-0.0279878	-0.192445	0.847394	NA
AC009297.1	1.38647	0.288521	0.975201	0.329461	NA
AC009299.2	0.172419	-0.0279878	-0.192445	0.847394	NA
AC009299.3	0.355229	0.0969408	0.580559	0.561538	NA
AC009299.4	0	NA	NA	NA	NA
AC009299.5	1.28145	-0.199209	-0.720915	0.470962	NA
AC009302.2	1.50923	0.357284	1.17803	0.238786	NA
AC009302.3	0.947458	-0.249849	-0.982896	0.325659	NA
AC009302.4	0	NA	NA	NA	NA
AC009303.1	0.967741	-0.38753	-1.56859	0.116743	NA
AC009303.2	16.0673	0.19618	0.547152	0.584274	0.71986
AC009303.3	1.32309	0.028264	0.0972421	0.922534	NA
AC009305.1	0	NA	NA	NA	NA
AC009310.1	0	NA	NA	NA	NA
AC009312.1	0.136323	-0.0279878	-0.192445	0.847394	NA
AC009313.1	0	NA	NA	NA	NA
AC009313.2	0	NA	NA	NA	NA
AC009336.19	0	NA	NA	NA	NA
AC009336.24	0	NA	NA	NA	NA
AC009362.2	0.178006	0.0405714	0.27896	0.780276	NA
AC009365.3	0	NA	NA	NA	NA
AC009365.4	0	NA	NA	NA	NA
AC009403.2	41.0315	0.404237	1.51894	0.128777	0.228193
AC009404.2	26.763	-0.183638	-0.605494	0.544851	0.686744
AC009404.5	0.136323	-0.0279878	-0.192445	0.847394	NA
AC009410.1	0	NA	NA	NA	NA
AC009411.1	0	NA	NA	NA	NA
AC009411.2	0	NA	NA	NA	NA
AC009413.1	2.02371	0.157607	0.470165	0.638237	NA
AC009413.2	0	NA	NA	NA	NA
AC009414.1	0	NA	NA	NA	NA
AC009429.1	0	NA	NA	NA	NA
AC009473.1	2.35829	-0.214446	-0.605604	0.544778	0.686698
AC009474.1	0	NA	NA	NA	NA
AC009474.2	0	NA	NA	NA	NA
AC009476.1	0	NA	NA	NA	NA
AC009477.6	0	NA	NA	NA	NA
AC009477.7	0	NA	NA	NA	NA
AC009477.8	0	NA	NA	NA	NA
AC009478.1	0	NA	NA	NA	NA
AC009480.3	0.136323	-0.0279878	-0.192445	0.847394	NA
AC009480.4	0	NA	NA	NA	NA
AC009484.1	0	NA	NA	NA	NA
AC009487.4	0	NA	NA	NA	NA
AC009487.5	0	NA	NA	NA	NA
AC009487.6	4.44896	-0.364865	-0.937061	0.348727	0.498707
AC009487.7	0	NA	NA	NA	NA
AC009489.1	0	NA	NA	NA	NA
AC009492.1	6.36327	0.481501	1.22403	0.220941	0.351284
AC009494.1	0	NA	NA	NA	NA
AC009494.3	0	NA	NA	NA	NA
AC009494.4	0	NA	NA	NA	NA
AC009494.5	0	NA	NA	NA	NA
AC009495.2	0.177614	0.0405714	0.27896	0.780276	NA
AC009495.3	1.44104	-0.0159321	-0.0511975	0.959168	NA
AC009495.4	1.8008	-0.520461	-1.76289	0.0779194	NA
AC009498.1	0	NA	NA	NA	NA
AC009498.2	0	NA	NA	NA	NA
AC009499.1	0	NA	NA	NA	NA
AC009499.2	0	NA	NA	NA	NA
AC009500.2	0	NA	NA	NA	NA
AC009501.4	2.61851	-0.673071	-1.8676	0.0618176	0.122004
AC009501.5	0.344838	-0.0784809	-0.50625	0.612681	NA
AC009502.1	0	NA	NA	NA	NA
AC009502.2	0	NA	NA	NA	NA
AC009502.4	0	NA	NA	NA	NA
AC009505.2	5.43957	-0.372972	-0.955822	0.339162	0.488282
AC009505.4	0	NA	NA	NA	NA
AC009506.1	68.6652	-0.313899	-1.35594	0.175118	0.293097
AC009506.2	0	NA	NA	NA	NA
AC009508.1	0	NA	NA	NA	NA
AC009517.2	1.12021	0.0996169	0.366796	0.713771	NA
AC009518.2	0	NA	NA	NA	NA
AC009518.3	0	NA	NA	NA	NA
AC009518.4	0	NA	NA	NA	NA
AC009518.8	0	NA	NA	NA	NA
AC009530.1	0	NA	NA	NA	NA
AC009531.2	0	NA	NA	NA	NA
AC009541.1	0	NA	NA	NA	NA
AC009542.2	0.136323	-0.0279878	-0.192445	0.847394	NA
AC009784.3	0.352065	0.111932	0.624169	0.532516	NA
AC009784.4	0	NA	NA	NA	NA
AC009878.2	0	NA	NA	NA	NA
AC009892.10	0	NA	NA	NA	NA
AC009892.2	0	NA	NA	NA	NA
AC009892.5	0	NA	NA	NA	NA
AC009892.8	0	NA	NA	NA	NA
AC009892.9	0	NA	NA	NA	NA
AC009945.3	2.70152	-0.0683899	-0.189487	0.849711	0.912932
AC009945.4	0	NA	NA	NA	NA
AC009947.1	0	NA	NA	NA	NA
AC009947.2	0	NA	NA	NA	NA
AC009947.3	0	NA	NA	NA	NA
AC009947.5	0	NA	NA	NA	NA
AC009948.3	237.376	-0.127954	-0.960816	0.336645	0.485626
AC009948.5	267.834	-0.214536	-1.65047	0.0988466	0.182227
AC009948.7	5.63386	-0.268548	-0.683215	0.494471	0.6432
AC009950.2	3.45724	0.409745	1.10911	0.267383	0.407711
AC009952.1	0	NA	NA	NA	NA
AC009952.2	0	NA	NA	NA	NA
AC009952.3	0	NA	NA	NA	NA
AC009952.4	0	NA	NA	NA	NA
AC009955.8	0.174059	0.0405714	0.27896	0.780276	NA
AC009960.1	0	NA	NA	NA	NA
AC009960.2	0	NA	NA	NA	NA
AC009960.3	0.178006	0.0405714	0.27896	0.780276	NA
AC009960.4	0	NA	NA	NA	NA
AC009960.5	0	NA	NA	NA	NA
AC009960.6	0	NA	NA	NA	NA
AC009960.7	0	NA	NA	NA	NA
AC009960.8	0	NA	NA	NA	NA
AC009961.2	0.177614	0.0405714	0.27896	0.780276	NA
AC009961.3	6.2318	0.0389568	0.099525	0.920721	0.955361
AC009961.5	0	NA	NA	NA	NA
AC009962.2	0	NA	NA	NA	NA
AC009963.3	0	NA	NA	NA	NA
AC009963.4	0	NA	NA	NA	NA
AC009963.5	0	NA	NA	NA	NA
AC009963.6	0	NA	NA	NA	NA
AC009965.1	0	NA	NA	NA	NA
AC009965.2	0	NA	NA	NA	NA
AC009967.3	0	NA	NA	NA	NA
AC009967.6	0.178006	0.0405714	0.27896	0.780276	NA
AC009969.1	0	NA	NA	NA	NA
AC009969.2	0	NA	NA	NA	NA
AC009970.1	0	NA	NA	NA	NA
AC009973.2	0	NA	NA	NA	NA
AC009974.11	0	NA	NA	NA	NA
AC009976.2	0	NA	NA	NA	NA
AC009976.3	0	NA	NA	NA	NA
AC009976.4	0	NA	NA	NA	NA
AC009976.5	0	NA	NA	NA	NA
AC009976.7	0	NA	NA	NA	NA
AC009976.8	0	NA	NA	NA	NA
AC009976.9	0	NA	NA	NA	NA
AC010080.1	0	NA	NA	NA	NA
AC010082.2	0	NA	NA	NA	NA
AC010084.1	0	NA	NA	NA	NA
AC010086.1	0	NA	NA	NA	NA
AC010086.5	0	NA	NA	NA	NA
AC010086.6	0	NA	NA	NA	NA
AC010088.1	0	NA	NA	NA	NA
AC010088.2	0	NA	NA	NA	NA
AC010090.1	0	NA	NA	NA	NA
AC010091.1	10.3985	-0.772926	-1.99833	0.0456805	0.0941863
AC010091.4	0	NA	NA	NA	NA
AC010093.1	1.37166	0.307297	1.0212	0.307158	NA
AC010093.2	0	NA	NA	NA	NA
AC010095.6	0	NA	NA	NA	NA
AC010096.1	0.178006	0.0405714	0.27896	0.780276	NA
AC010096.2	0	NA	NA	NA	NA
AC010105.1	0	NA	NA	NA	NA
AC010127.3	0.873852	0.321948	1.42667	0.153676	NA
AC010127.5	0.308742	-0.0852944	-0.487679	0.625777	NA
AC010129.1	3.08704	-0.0876647	-0.235281	0.813991	0.888601
AC010132.10	0	NA	NA	NA	NA
AC010132.11	0	NA	NA	NA	NA
AC010132.9	0.664586	-0.10858	-0.512681	0.608175	NA
AC010133.1	0	NA	NA	NA	NA
AC010136.2	2.25188	0.730238	2.24069	0.0250459	0.055823
AC010138.3	0	NA	NA	NA	NA
AC010140.1	0	NA	NA	NA	NA
AC010141.1	0	NA	NA	NA	NA
AC010141.2	0	NA	NA	NA	NA
AC010141.4	0	NA	NA	NA	NA
AC010141.6	0	NA	NA	NA	NA
AC010141.8	0	NA	NA	NA	NA
AC010144.1	0	NA	NA	NA	NA
AC010145.3	0	NA	NA	NA	NA
AC010145.4	0	NA	NA	NA	NA
AC010146.1	0	NA	NA	NA	NA
AC010148.1	0	NA	NA	NA	NA
AC010149.2	0	NA	NA	NA	NA
AC010149.3	0.324387	-0.0754109	-0.474316	0.635274	NA
AC010149.4	0	NA	NA	NA	NA
AC010150.1	0.172419	-0.0279878	-0.192445	0.847394	NA
AC010153.2	0	NA	NA	NA	NA
AC010153.3	0	NA	NA	NA	NA
AC010154.2	0	NA	NA	NA	NA
AC010226.4	15.6315	-0.732748	-2.05087	0.04028	0.0845277
AC010240.1	0	NA	NA	NA	NA
AC010240.2	0.870571	0.0729295	0.299459	0.76459	NA
AC010240.3	0.336253	0.0091409	0.0525841	0.958063	NA
AC010423.1	0	NA	NA	NA	NA
AC010468.1	83.5721	0.153461	0.779028	0.435963	0.587619
AC010468.2	0	NA	NA	NA	NA
AC010468.3	0	NA	NA	NA	NA
AC010492.2	1.36568	0.145996	0.504932	0.613607	NA
AC010492.4	0	NA	NA	NA	NA
AC010492.5	0	NA	NA	NA	NA
AC010504.2	6.90974	0.335076	0.852205	0.3941	0.546217
AC010518.2	0	NA	NA	NA	NA
AC010518.3	0	NA	NA	NA	NA
AC010522.1	0.136323	-0.0279878	-0.192445	0.847394	NA
AC010524.2	0	NA	NA	NA	NA
AC010524.4	0	NA	NA	NA	NA
AC010525.4	0	NA	NA	NA	NA
AC010525.5	0	NA	NA	NA	NA
AC010547.9	0.786905	-0.0387783	-0.154039	0.877579	NA
AC010641.1	0	NA	NA	NA	NA
AC010642.1	7.77521	0.362934	0.92937	0.352697	0.502908
AC010642.2	0	NA	NA	NA	NA
AC010646.3	0	NA	NA	NA	NA
AC010649.1	0.172419	-0.0279878	-0.192445	0.847394	NA
AC010677.5	0	NA	NA	NA	NA
AC010678.1	0	NA	NA	NA	NA
AC010678.2	0	NA	NA	NA	NA
AC010682.1	0	NA	NA	NA	NA
AC010682.2	0	NA	NA	NA	NA
AC010682.3	0	NA	NA	NA	NA
AC010682.4	0	NA	NA	NA	NA
AC010682.5	0	NA	NA	NA	NA
AC010682.6	0	NA	NA	NA	NA
AC010682.7	0	NA	NA	NA	NA
AC010685.1	0.834867	0.090704	0.358049	0.720307	NA
AC010723.1	0	NA	NA	NA	NA
AC010729.1	3.73306	0.0352759	0.092121	0.926602	0.958626
AC010729.2	0	NA	NA	NA	NA
AC010729.3	0	NA	NA	NA	NA
AC010731.2	0.310382	0.00865891	0.0511053	0.959242	NA
AC010731.3	0	NA	NA	NA	NA
AC010731.6	0	NA	NA	NA	NA
AC010733.4	0.172419	-0.0279878	-0.192445	0.847394	NA
AC010733.5	0.832834	-0.0510741	-0.202273	0.839703	NA
AC010733.7	0	NA	NA	NA	NA
AC010733.8	4.44483	0.0354954	0.0913574	0.927209	0.95906
AC010740.1	0	NA	NA	NA	NA
AC010744.1	0	NA	NA	NA	NA
AC010745.1	0	NA	NA	NA	NA
AC010745.2	0	NA	NA	NA	NA
AC010745.3	0	NA	NA	NA	NA
AC010745.4	0	NA	NA	NA	NA
AC010746.2	0.178006	0.0405714	0.27896	0.780276	NA
AC010746.3	0.136323	-0.0279878	-0.192445	0.847394	NA
AC010746.4	0.314329	0.00873385	0.0513374	0.959057	NA
AC010747.2	0	NA	NA	NA	NA
AC010761.10	0.528431	0.0718181	0.378333	0.705184	NA
AC010761.13	0	NA	NA	NA	NA
AC010761.14	0.136323	-0.0279878	-0.192445	0.847394	NA
AC010761.6	0.789902	-0.291277	-1.26034	0.207548	NA
AC010761.8	60.7112	-0.412554	-1.06456	0.287077	0.430742
AC010761.9	0.644995	-0.13037	-0.555358	0.57865	NA
AC010872.1	0	NA	NA	NA	NA
AC010874.1	0	NA	NA	NA	NA
AC010877.1	1.97141	0.0503397	0.146954	0.883168	NA
AC010878.3	0.534018	0.179251	0.875988	0.381036	NA
AC010879.1	0	NA	NA	NA	NA
AC010880.1	0	NA	NA	NA	NA
AC010883.5	7.08744	-0.376612	-0.958017	0.338054	0.487211
AC010884.1	0.172419	-0.0279878	-0.192445	0.847394	NA
AC010886.1	0	NA	NA	NA	NA
AC010886.2	0	NA	NA	NA	NA
AC010890.1	34.2817	-0.019226	-0.0672685	0.946368	0.970728
AC010891.2	0	NA	NA	NA	NA
AC010891.3	0	NA	NA	NA	NA
AC010894.3	12.4575	0.326769	0.891484	0.37267	0.524343
AC010894.4	0	NA	NA	NA	NA
AC010894.5	0.174059	0.0405714	0.27896	0.780276	NA
AC010900.1	0	NA	NA	NA	NA
AC010900.2	1.3058	-0.100334	-0.333126	0.739039	NA
AC010902.1	0	NA	NA	NA	NA
AC010904.1	0	NA	NA	NA	NA
AC010906.1	0.174059	0.0405714	0.27896	0.780276	NA
AC010907.2	0	NA	NA	NA	NA
AC010907.3	0.974969	-0.106658	-0.403436	0.686627	NA
AC010907.5	0	NA	NA	NA	NA
AC010907.6	0	NA	NA	NA	NA
AC010967.1	0	NA	NA	NA	NA
AC010967.2	0.178006	0.0405714	0.27896	0.780276	NA
AC010967.3	0	NA	NA	NA	NA
AC010969.1	0	NA	NA	NA	NA
AC010970.1	0	NA	NA	NA	NA
AC010970.2	0	NA	NA	NA	NA
AC010971.1	0	NA	NA	NA	NA
AC010974.3	0	NA	NA	NA	NA
AC010975.1	0	NA	NA	NA	NA
AC010975.2	0	NA	NA	NA	NA
AC010976.2	2.8576	-0.229927	-0.642326	0.520661	0.666106
AC010979.2	0.178006	0.0405714	0.27896	0.780276	NA
AC010980.2	0.136323	-0.0279878	-0.192445	0.847394	NA
AC010982.1	1.78821	-0.138502	-0.425544	0.67044	NA
AC010982.2	0	NA	NA	NA	NA
AC010983.1	0	NA	NA	NA	NA
AC010984.3	0	NA	NA	NA	NA
AC010984.4	0	NA	NA	NA	NA
AC010987.5	0.178006	0.0405714	0.27896	0.780276	NA
AC010987.6	0.691316	-0.116897	-0.54517	0.585637	NA
AC011043.1	17.2404	-0.210911	-0.60442	0.545564	0.687182
AC011043.2	0	NA	NA	NA	NA
AC011139.1	1.14841	0.0971326	0.343394	0.731302	NA
AC011193.1	0	NA	NA	NA	NA
AC011196.3	0	NA	NA	NA	NA
AC011225.1	0	NA	NA	NA	NA
AC011233.2	0	NA	NA	NA	NA
AC011236.7	0	NA	NA	NA	NA
AC011236.8	0.491552	0.0765291	0.368611	0.712418	NA
AC011239.1	0.177614	0.0405714	0.27896	0.780276	NA
AC011239.2	0	NA	NA	NA	NA
AC011242.5	0	NA	NA	NA	NA
AC011243.1	0.344838	-0.0784809	-0.50625	0.612681	NA
AC011247.2	72.7991	0.119028	0.532078	0.594672	0.728313
AC011247.3	0.174059	0.0405714	0.27896	0.780276	NA
AC011284.3	0	NA	NA	NA	NA
AC011286.1	0	NA	NA	NA	NA
AC011288.2	0	NA	NA	NA	NA
AC011290.4	0.35562	0.112602	0.630019	0.528682	NA
AC011290.5	0.662448	0.156507	0.671026	0.502204	NA
AC011292.2	0	NA	NA	NA	NA
AC011293.1	0	NA	NA	NA	NA
AC011294.2	0	NA	NA	NA	NA
AC011294.3	1.70068	0.0314275	0.0968058	0.922881	NA
AC011297.1	0	NA	NA	NA	NA
AC011298.2	0	NA	NA	NA	NA
AC011302.1	128.404	-2.02164	-10.9231	8.94e-28	1.82e-26
AC011303.2	0	NA	NA	NA	NA
AC011306.1	0	NA	NA	NA	NA
AC011306.2	0	NA	NA	NA	NA
AC011309.4	0	NA	NA	NA	NA
AC011322.1	0.450652	-0.0391188	-0.189664	0.849573	NA
AC011322.4	4.31623	-0.118374	-0.305812	0.759748	0.851236
AC011325.1	0	NA	NA	NA	NA
AC011330.13	2.0675	-0.328647	-1.01259	0.311255	0.457901
AC011330.5	1.34003	0.0299255	0.0996345	0.920634	NA
AC011330.6	0.136323	-0.0279878	-0.192445	0.847394	NA
AC011330.8	0.334612	-0.0895803	-0.531551	0.595037	NA
AC011366.3	0	NA	NA	NA	NA
AC011366.4	0	NA	NA	NA	NA
AC011380.8	0	NA	NA	NA	NA
AC011380.9	0	NA	NA	NA	NA
AC011406.2	0	NA	NA	NA	NA
AC011431.1	0	NA	NA	NA	NA
AC011513.3	0	NA	NA	NA	NA
AC011513.4	0	NA	NA	NA	NA
AC011515.2	0	NA	NA	NA	NA
AC011516.1	0	NA	NA	NA	NA
AC011516.2	0	NA	NA	NA	NA
AC011518.1	0	NA	NA	NA	NA
AC011518.2	0	NA	NA	NA	NA
AC011523.2	0	NA	NA	NA	NA
AC011524.1	0.177614	0.0405714	0.27896	0.780276	NA
AC011524.2	0	NA	NA	NA	NA
AC011524.3	0	NA	NA	NA	NA
AC011525.2	0	NA	NA	NA	NA
AC011525.4	0	NA	NA	NA	NA
AC011526.1	0	NA	NA	NA	NA
AC011530.4	0	NA	NA	NA	NA
AC011551.3	2.12516	0.11285	0.33539	0.737331	0.837507
AC011558.5	6.34501	-0.15815	-0.40299	0.686956	0.79812
AC011609.3	0	NA	NA	NA	NA
AC011625.1	0	NA	NA	NA	NA
AC011648.1	0	NA	NA	NA	NA
AC011718.2	0	NA	NA	NA	NA
AC011718.3	0	NA	NA	NA	NA
AC011718.4	0	NA	NA	NA	NA
AC011737.2	0	NA	NA	NA	NA
AC011738.4	2.25307	0.205006	0.599059	0.549134	0.690103
AC011740.3	0	NA	NA	NA	NA
AC011742.3	0	NA	NA	NA	NA
AC011742.4	0.178006	0.0405714	0.27896	0.780276	NA
AC011742.5	0.178006	0.0405714	0.27896	0.780276	NA
AC011747.3	0	NA	NA	NA	NA
AC011747.4	0	NA	NA	NA	NA
AC011747.5	0	NA	NA	NA	NA
AC011747.6	0.177614	0.0405714	0.27896	0.780276	NA
AC011747.7	10.6012	0.502937	1.33042	0.183379	0.303389
AC011752.1	0	NA	NA	NA	NA
AC011753.3	287.414	0.442776	3.73857	0.000185073	0.000643504
AC011753.5	0.136323	-0.0279878	-0.192445	0.847394	NA
AC011753.6	0	NA	NA	NA	NA
AC011753.7	0	NA	NA	NA	NA
AC011754.1	0	NA	NA	NA	NA
AC011816.1	0.702099	0.162503	0.720365	0.471301	NA
AC011816.3	0.174059	0.0405714	0.27896	0.780276	NA
AC011816.4	0.923227	-0.0934232	-0.354662	0.722843	NA
AC011841.1	0	NA	NA	NA	NA
AC011893.3	0.470935	-0.187314	-0.839506	0.401185	NA
AC011897.2	0	NA	NA	NA	NA
AC011899.10	0	NA	NA	NA	NA
AC011899.9	0	NA	NA	NA	NA
AC011901.1	0	NA	NA	NA	NA
AC011901.2	0	NA	NA	NA	NA
AC011933.2	0	NA	NA	NA	NA
AC011995.1	0	NA	NA	NA	NA
AC011995.3	0	NA	NA	NA	NA
AC011996.1	0.514259	0.08047	0.395012	0.692834	NA
AC011997.1	0	NA	NA	NA	NA
AC011998.1	0	NA	NA	NA	NA
AC011998.2	0	NA	NA	NA	NA
AC011998.3	0.314329	0.00873385	0.0513374	0.959057	NA
AC011998.4	0.174059	0.0405714	0.27896	0.780276	NA
AC011998.5	0	NA	NA	NA	NA
AC011999.1	0	NA	NA	NA	NA
AC012005.2	0	NA	NA	NA	NA
AC012005.3	0	NA	NA	NA	NA
AC012005.4	0	NA	NA	NA	NA
AC012005.5	0	NA	NA	NA	NA
AC012005.6	0	NA	NA	NA	NA
AC012065.4	0	NA	NA	NA	NA
AC012065.5	4.01379	-0.560751	-1.45815	0.1448	0.25104
AC012065.6	12.3089	-0.106012	-0.287305	0.773879	0.861325
AC012066.1	0.177614	0.0405714	0.27896	0.780276	NA
AC012068.2	0	NA	NA	NA	NA
AC012074.2	2.89097	-0.257274	-0.698815	0.484668	0.634101
AC012075.1	0	NA	NA	NA	NA
AC012075.2	0	NA	NA	NA	NA
AC012078.1	0	NA	NA	NA	NA
AC012078.2	0	NA	NA	NA	NA
AC012078.3	0	NA	NA	NA	NA
AC012087.1	0.177614	0.0405714	0.27896	0.780276	NA
AC012087.2	0	NA	NA	NA	NA
AC012123.1	0	NA	NA	NA	NA
AC012146.7	59.944	0.263846	1.10239	0.270293	0.411046
AC012262.1	29.4745	-0.242494	-0.823145	0.410426	0.562452
AC012305.1	24.7872	-0.961888	-2.98296	0.00285476	0.00801392
AC012306.2	0	NA	NA	NA	NA
AC012307.2	0	NA	NA	NA	NA
AC012307.3	113.63	0.0425331	0.242634	0.808289	0.88449
AC012309.5	1.10943	-0.157288	-0.569365	0.569109	NA
AC012314.19	0	NA	NA	NA	NA
AC012314.20	0	NA	NA	NA	NA
AC012314.8	11.7536	-0.463265	-1.23078	0.218403	0.348069
AC012317.1	0	NA	NA	NA	NA
AC012318.3	8.74728	0.0114365	0.0296071	0.97638	0.988014
AC012322.1	0	NA	NA	NA	NA
AC012354.6	0	NA	NA	NA	NA
AC012354.8	0.859097	-0.0579356	-0.229012	0.81886	NA
AC012358.4	1.21366	0.331587	1.30756	0.191021	NA
AC012358.7	7.19029	-0.0238578	-0.0611027	0.951277	0.97406
AC012358.8	4.25698	0.164739	0.436054	0.662798	0.781361
AC012360.4	1.05292	0.134678	0.526276	0.598697	NA
AC012360.6	1.26698	-0.0797726	-0.274125	0.783989	NA
AC012361.1	0	NA	NA	NA	NA
AC012362.3	0	NA	NA	NA	NA
AC012363.10	0	NA	NA	NA	NA
AC012363.11	0	NA	NA	NA	NA
AC012363.12	0	NA	NA	NA	NA
AC012363.13	0	NA	NA	NA	NA
AC012363.4	2.63097	-0.0541386	-0.150026	0.880744	0.931967
AC012363.7	0.136323	-0.0279878	-0.192445	0.847394	NA
AC012363.8	0	NA	NA	NA	NA
AC012363.9	0	NA	NA	NA	NA
AC012365.1	0	NA	NA	NA	NA
AC012365.2	0	NA	NA	NA	NA
AC012365.3	0	NA	NA	NA	NA
AC012368.1	0.177614	0.0405714	0.27896	0.780276	NA
AC012368.2	0	NA	NA	NA	NA
AC012370.2	0	NA	NA	NA	NA
AC012370.3	0	NA	NA	NA	NA
AC012442.5	5.19341	-0.340726	-0.869255	0.384708	0.536647
AC012442.6	4.83349	-0.0687298	-0.176227	0.860115	0.919334
AC012445.1	0	NA	NA	NA	NA
AC012451.1	0	NA	NA	NA	NA
AC012451.2	0.172419	-0.0279878	-0.192445	0.847394	NA
AC012454.4	0	NA	NA	NA	NA
AC012456.3	0	NA	NA	NA	NA
AC012456.4	0.178006	0.0405714	0.27896	0.780276	NA
AC012457.2	0	NA	NA	NA	NA
AC012462.1	1.41794	-0.00525864	-0.0183838	0.985333	NA
AC012462.2	0	NA	NA	NA	NA
AC012462.3	0	NA	NA	NA	NA
AC012485.2	0	NA	NA	NA	NA
AC012493.1	0.162193	-0.0279878	-0.192445	0.847394	NA
AC012494.1	0	NA	NA	NA	NA
AC012497.1	0.136323	-0.0279878	-0.192445	0.847394	NA
AC012497.2	0	NA	NA	NA	NA
AC012499.1	0	NA	NA	NA	NA
AC012501.1	0	NA	NA	NA	NA
AC012501.2	0	NA	NA	NA	NA
AC012501.3	0	NA	NA	NA	NA
AC012502.1	0	NA	NA	NA	NA
AC012506.1	0	NA	NA	NA	NA
AC012506.2	0	NA	NA	NA	NA
AC012506.3	0	NA	NA	NA	NA
AC012506.4	0.350033	0.00938906	0.0533327	0.957467	NA
AC012507.3	0.172419	-0.0279878	-0.192445	0.847394	NA
AC012507.4	0.172419	-0.0279878	-0.192445	0.847394	NA
AC012512.1	0	NA	NA	NA	NA
AC012513.3	0	NA	NA	NA	NA
AC012513.4	0	NA	NA	NA	NA
AC012513.6	0	NA	NA	NA	NA
AC012531.14	0	NA	NA	NA	NA
AC012531.16	0	NA	NA	NA	NA
AC012531.25	0	NA	NA	NA	NA
AC012531.4	0	NA	NA	NA	NA
AC012531.5	0	NA	NA	NA	NA
AC012593.1	0	NA	NA	NA	NA
AC012594.1	0	NA	NA	NA	NA
AC012613.2	0.957291	-0.252428	-0.991736	0.321326	NA
AC012667.1	0.35562	0.112602	0.630019	0.528682	NA
AC012668.1	0	NA	NA	NA	NA
AC012668.2	0.52968	0.22843	1.0059	0.314463	NA
AC012668.3	0	NA	NA	NA	NA
AC012671.2	0	NA	NA	NA	NA
AC013248.2	0.174059	0.0405714	0.27896	0.780276	NA
AC013262.1	0	NA	NA	NA	NA
AC013264.2	0	NA	NA	NA	NA
AC013267.1	0.162193	-0.0279878	-0.192445	0.847394	NA
AC013267.2	17.4127	0.202812	0.58636	0.557633	0.696819
AC013267.4	0	NA	NA	NA	NA
AC013268.1	0	NA	NA	NA	NA
AC013268.2	0	NA	NA	NA	NA
AC013268.3	0	NA	NA	NA	NA
AC013268.4	0	NA	NA	NA	NA
AC013268.5	1.13694	-0.0361402	-0.121762	0.903088	NA
AC013269.3	0	NA	NA	NA	NA
AC013269.4	0	NA	NA	NA	NA
AC013269.5	0	NA	NA	NA	NA
AC013271.3	0	NA	NA	NA	NA
AC013271.5	0	NA	NA	NA	NA
AC013271.7	0	NA	NA	NA	NA
AC013275.2	0	NA	NA	NA	NA
AC013394.2	1091.48	0.148458	2.10183	0.0355683	0.0758444
AC013399.3	0	NA	NA	NA	NA
AC013400.1	0	NA	NA	NA	NA
AC013400.2	0	NA	NA	NA	NA
AC013401.1	0	NA	NA	NA	NA
AC013401.2	0	NA	NA	NA	NA
AC013401.4	0	NA	NA	NA	NA
AC013402.2	0	NA	NA	NA	NA
AC013402.3	0	NA	NA	NA	NA
AC013402.4	0	NA	NA	NA	NA
AC013402.5	0	NA	NA	NA	NA
AC013403.13	0	NA	NA	NA	NA
AC013403.9	0.65522	-0.12159	-0.538949	0.589922	NA
AC013404.1	0	NA	NA	NA	NA
AC013409.1	0	NA	NA	NA	NA
AC013409.2	0	NA	NA	NA	NA
AC013409.3	0	NA	NA	NA	NA
AC013409.4	0	NA	NA	NA	NA
AC013410.1	0	NA	NA	NA	NA
AC013410.2	0	NA	NA	NA	NA
[truncated: 54,843 more rows]
