# Supplementary material for: Cytomegalovirus-induced inactivation of TSC2 disrupts the coupling of fatty acid biosynthesis to glucose availability resulting in a vulnerability to glucose starvation
Source: mBio. 2023 Dec 20;15(1):e03031-23. doi: 10.1128/mbio.03031-23 (PMC10790783; doi:10.1128/mbio.03031-23)
Supplement: File S2 — Panther analysis. [file mbio.03031-23-s0002.xlsx]

## Sheet: Sup File 2_Panther Pathway Enri
Supplemental File 2. Panther pathway factor enrichment data for genes with Log2 fold change greater than 0.6 and FDR-Adjusted P-value less than 0.05 from DESeq2 analysis of EV and UL38 expressing MRC5.
Term	P-value	Adjusted P-value	Odds Ratio	Combined Score	Genes
Glycolysis Homo sapiens P00024	1.64e-09	1.69e-07	23.5099	475.625	GPI;TPI1;PKM;HKDC1;PGK1;PGAM4;ENO1;ENO2;ALDOA;GAPDH;HK2;HK1
Pentose phosphate pathway Homo sapiens P02762	4.43e-07	2.28e-05	68.4009	1000.73	GPI;HKDC1;TALDO1;PGD;TKT;HK2;HK1
Cholesterol biosynthesis Homo sapiens P00014	7.13e-07	2.45e-05	26.0686	368.978	FDPS;SQLE;MVK;HMGCS1;MVD;HMGCR;LSS;FDFT1
Fructose galactose metabolism Homo sapiens P02744	9.78e-05	0.00251878	14.647	135.227	GALE;HKDC1;ALDOC;ALDOA;HK2;HK1
Cytoskeletal regulation by Rho GTPase Homo sapiens P00016	0.00170775	0.0351797	2.66854	17.0055	RHOC;TUBB4A;ACTB;ACTG2;TUBB8;ACTA2;ACTA1;TUBB6;TUBB2B;PAK1;TUBB2A;CFL2;RHOU;PFN1;PAK3
5-Hydroxytryptamine degredation Homo sapiens P04372	0.0069865	0.119224	14.625	72.5952	ALDH3A1;MAOA;ALDH1A2
Histamine H1 receptor mediated signaling pathway Homo sapiens P04385	0.00810261	0.119224	3.59647	17.3191	HRH1;PLCB4;ITPR1;ITPR2;PLCE1;ITPR3;PLCB1
2-arachidonoylglycerol biosynthesis Homo sapiens P05726	0.013008	0.14887	9.74946	42.334	LIPH;PLCB1;PLA1A
Serine glycine biosynthesis Homo sapiens P02776	0.013008	0.14887	9.74946	42.334	PSAT1;SHMT1;PSPH
p53 pathway Homo sapiens P00059	0.03018	0.310854	1.98643	6.95365	CDKN1A;CCNE1;GADD45A;IGFBP3;PERP;SERPINE1;CCNG1;MDM2;PIK3R3;PMAIP1;FAS;TNFRSF10A
De novo pyrimidine ribonucleotides biosythesis Homo sapiens P02740	0.0441808	0.413693	4.87392	15.204	NME4;CTPS1;NME1
Cell cycle Homo sapiens P00013	0.0550557	0.432959	3.24996	9.42295	CCND3;CCND2;PSMD14;CCNE1
Alpha adrenergic receptor signaling pathway Homo sapiens P00002	0.056894	0.432959	2.70886	7.76511	PLCB4;ITPR1;PLCE1;ADRA1B;PLCB1
Salvage pyrimidine ribonucleotides Homo sapiens P02775	0.0588488	0.432959	4.17742	11.8337	UCK2;NME4;UPP1
Oxidative stress response Homo sapiens P00046	0.0665733	0.438771	2.56614	6.95284	MAP2K3;MAPK11;MYC;DDIT3;TXN
Huntington disease Homo sapiens P00029	0.0681587	0.438771	1.55178	4.16794	VAT1;HIP1R;GRIK4;GRIK2;TUBB4A;ACTB;ACTG2;TUBB8;ACTA2;ARL4C;ARL4D;ACTA1;TUBB6;TUBB2B;TUBB2A;CAPN2;GAPDH
Integrin signalling pathway Homo sapiens P00034	0.0888489	0.522613	1.43636	3.47716	MAP2K3;COL15A1;LAMB3;ITGA3;LAMA1;CAV1;COL11A1;LAMA3;PIK3R3;PARVB;ARHGAP26;RHOC;RND3;ACTB;ELMO1;COL8A2;ITGBL1;ITGA6;ITGA5;LIMS2
Angiotensin II-stimulated signaling through G proteins and beta-arrestin Homo sapiens P05911	0.0913305	0.522613	2.08966	5.00112	ITPR1;AGTR1;ITPR2;ITPR3;PLCB1;AGT
p53 pathway feedback loops 2 Homo sapiens P04398	0.12107	0.623513	1.79635	3.79278	MAPK11;CDKN1A;CCNE1;MYC;CCNG1;MDM2;PIK3R3
Ionotropic glutamate receptor pathway Homo sapiens P00037	0.12107	0.623513	1.79635	3.79278	VAMP8;SLC1A1;CACNA1A;GRIK4;PICK1;GRIK2;STX11
Androgen/estrogene/progesterone biosynthesis Homo sapiens P02727	0.166732	0.780608	3.24754	5.81754	HSD17B6;LIPA
Pyruvate metabolism Homo sapiens P02772	0.166732	0.780608	3.24754	5.81754	PKM;ME1
TGF-beta signaling pathway Homo sapiens P00052	0.194301	0.87013	1.39309	2.28236	GDF10;FOSL1;MAPK11;TGFB2;SMURF2;GDF15;MAP3K7CL;TLL2;GDF6;GDF5;INHBE
De novo pyrimidine deoxyribonucleotide biosynthesis Homo sapiens P02739	0.237471	0.97838	2.43538	3.50138	NME4;NME1
Pyrimidine Metabolism Homo sapiens P02771	0.237471	0.97838	2.43538	3.50138	NT5E;ABAT
Endothelin signaling pathway Homo sapiens P00019	0.262125	0.986354	1.32914	1.77963	EDN1;PLCB4;ITPR1;PRKG2;ITPR2;PIK3R3;ITPR3;PLCB1;ADCY7
Beta3 adrenergic receptor signaling pathway Homo sapiens P04379	0.273469	0.986354	2.16467	2.80663	VAMP8;ADCY7
Oxytocin receptor mediated signaling pathway Homo sapiens P04391	0.296065	0.986354	1.43283	1.74401	VAMP8;OXTR;PLCB4;PLCE1;PLCB1
Axon guidance mediated by netrin Homo sapiens P00009	0.304305	0.986354	1.49882	1.78318	ABLIM1;PIK3R3;UNC5C;RHOU
Ras Pathway Homo sapiens P04393	0.312179	0.986354	1.27796	1.48778	MAP2K3;MAPK11;PAK1;RPS6KA1;MAP3K7CL;RAC3;RHOC;PAK3
Cadherin signaling pathway Homo sapiens P00012	0.322325	0.986354	1.16384	1.31769	PCDHGB7;PCDHGB6;PCDHGC5;FZD9;WNT16;ACTB;ACTG2;PCDHGA10;ACTA2;ACTA1;PCDHGA12;CDHR1;FAT1;FAT3;PCDHA7;PCDHA6
Thyrotropin-releasing hormone receptor signaling pathway Homo sapiens P04394	0.333896	0.986354	1.35308	1.48423	VAMP8;PLCB4;CACNA1A;PLCE1;PLCB1
Muscarinic acetylcholine receptor 1 and 3 signaling pathway Homo sapiens P00042	0.352978	0.986354	1.31644	1.37087	VAMP8;PLCB4;ITPR1;ITPR2;ITPR3
CCKR signaling map ST Homo sapiens P06959	0.368285	0.986354	1.11934	1.11811	SERPINB2;ARHGEF28;SERPINE1;ODC1;ITPR1;CAMKK1;PAK1;CCND1;MYC;RPS6KA1;EIF4EBP1;CPE;PPARG;PLCB1;MAP3K14;BCL2L1;HBEGF
Formyltetrahydroformate biosynthesis Homo sapiens P02743	0.386725	0.986354	2.43461	2.31298	MTHFD2
Adenine and hypoxanthine salvage pathway Homo sapiens P02723	0.386725	0.986354	2.43461	2.31298	ADA
Asparagine and aspartate biosynthesis Homo sapiens P02730	0.386725	0.986354	2.43461	2.31298	GOT1
mRNA splicing Homo sapiens P00058	0.386725	0.986354	2.43461	2.31298	SNRPA
Plasminogen activating cascade Homo sapiens P00050	0.413906	0.986354	1.49828	1.32166	SERPINB2;SERPINE1
5HT2 type receptor mediated signaling pathway Homo sapiens P04374	0.429301	0.986354	1.18774	1.00435	VAMP8;PLCB4;HTR2B;PLCE1;PLCB1
Arginine biosynthesis Homo sapiens P02728	0.443866	0.986354	1.94758	1.58189	ASS1
N-acetylglucosamine metabolism Homo sapiens P02756	0.443866	0.986354	1.94758	1.58189	NPL
Mannose metabolism Homo sapiens P02752	0.443866	0.986354	1.94758	1.58189	GMDS
5HT4 type receptor mediated signaling pathway Homo sapiens P04376	0.44703	0.986354	1.39119	1.12009	VAMP8;ADCY7
Nicotinic acetylcholine receptor signaling pathway Homo sapiens P00044	0.449827	0.986354	1.11762	0.892856	ACTA2;VAMP8;ACTA1;MYO1E;ACTB;ACTG2;STX11
Angiogenesis Homo sapiens P00005	0.453145	0.986354	1.0653	0.843229	JAG2;NOTCH1;JAG1;SPHK1;PDGFB;PIK3R3;FGF1;RHOC;DLL3;VEGFA;EFNB1;SFRP1;PAK1;PAK3
Blood coagulation Homo sapiens P00011	0.477642	0.986354	1.14565	0.846514	PROCR;SERPINB2;F10;SERPINE1
Notch signaling pathway Homo sapiens P00045	0.477642	0.986354	1.14565	0.846514	JAG2;NOTCH1;JAG1;DLL3
Beta2 adrenergic receptor signaling pathway Homo sapiens P04378	0.491164	0.986354	1.16852	0.830788	VAMP8;ADRB2;ADCY7
P53 pathway feedback loops 1 Homo sapiens P04392	0.495685	0.986354	1.6229	1.13897	MDM2
Opioid prodynorphin pathway Homo sapiens P05916	0.509947	0.986354	1.21715	0.819692	VAMP8;ADCY7
Opioid proenkephalin pathway Homo sapiens P05915	0.509947	0.986354	1.21715	0.819692	VAMP8;ADCY7
Opioid proopiomelanocortin pathway Homo sapiens P05917	0.509947	0.986354	1.21715	0.819692	VAMP8;ADCY7
Dopamine receptor mediated signaling pathway Homo sapiens P05912	0.539351	0.986354	1.03577	0.639476	VAMP8;GNAZ;MAOA;DRD1;ADCY7
Vitamin D metabolism and pathway Homo sapiens P04396	0.542678	0.986354	1.39098	0.850219	VDR
PI3 kinase pathway Homo sapiens P00048	0.558325	0.986354	1.02483	0.597284	CCND2;CCND1;GADD45A;PIK3R3
Metabotropic glutamate receptor group III pathway Homo sapiens P00039	0.573832	0.986354	0.993388	0.551746	VAMP8;SLC1A1;GRIK4;CACNA1A;GRIK2
Ubiquitin proteasome pathway Homo sapiens P00060	0.577425	0.986354	0.998497	0.548351	PSMD14;SMURF2;MDM2;UBE2E2
Alzheimer disease-presenilin pathway Homo sapiens P00004	0.581294	0.986354	0.973409	0.528073	ACTA2;ACTA1;TRPC5;NOTCH1;TRPC4;FZD9;WNT16;ACTB;ACTG2
p38 MAPK pathway Homo sapiens P05918	0.583504	0.986354	1.00712	0.542539	MAPK11;GADD45A;EIF4EBP1
Histamine H2 receptor mediated signaling pathway Homo sapiens P04386	0.585295	0.986354	1.21704	0.651894	ADCY7
Wnt signaling pathway Homo sapiens P00057	0.604312	0.986354	0.961476	0.484262	PCDHGB7;PCDHGB6;ITPR1;ITPR2;ITPR3;ACTG2;CCND1;MYC;CTNNAL1;PCDHA7;PCDHA6;EDN1;PCDHGC5;FZD9;WNT16;PCDHGA10;ACTA2;ACTA1;SFRP1;PCDHGA12;PLCB4;CDHR1;FAT1;FAT3;PLCB1
B cell activation Homo sapiens P00010	0.62288	0.986354	0.935922	0.443067	MAPK11;BTK;ITPR1;ITPR2;ITPR3
Vasopressin synthesis Homo sapiens P04395	0.623942	0.986354	1.08175	0.51026	CPE
Metabotropic glutamate receptor group I pathway Homo sapiens P00041	0.64536	0.986354	0.9271	0.40602	PLCB4;ITPR1
Endogenous cannabinoid signaling Homo sapiens P05730	0.64536	0.986354	0.9271	0.40602	CACNA1A;PLCB1
Heme biosynthesis Homo sapiens P02746	0.658989	0.986354	0.973523	0.406006	HMBS
Heterotrimeric G-protein signaling pathway-Gq alpha and Go alpha mediated pathway Homo sapiens P00027	0.664019	0.986354	0.902813	0.369652	PLCB4;RGS14;ADORA1;ITPR1;CACNA1A;ITPR2;ITPR3;PLCB1;RAP1GAP
Hypoxia response via HIF activation Homo sapiens P00030	0.668593	0.986354	0.88491	0.356247	PIK3R3;TXN
Toll receptor signaling pathway Homo sapiens P00054	0.681398	0.986354	0.865077	0.331851	MAP2K3;IRAK3;TLR6;TLR3
De novo purine biosynthesis Homo sapiens P02738	0.711345	0.986354	0.811078	0.276252	NME4;NME1
PDGF signaling pathway Homo sapiens P00047	0.726678	0.986354	0.849939	0.271361	ARHGAP9;MYC;RPS6KA1;PDGFB;ITPR1;ITPR2;PIK3R3;ITPR3;ARHGAP26
Apoptosis signaling pathway Homo sapiens P00006	0.744819	0.986354	0.827803	0.243883	MAP2K3;AIFM1;FAS;TNFRSF10A;MAP3K14;ATF3;TNFRSF10D;BCL2L1
Beta1 adrenergic receptor signaling pathway Homo sapiens P04377	0.749373	0.986354	0.748605	0.215986	VAMP8;ADCY7
VEGF signaling pathway Homo sapiens P00056	0.753255	0.986354	0.778354	0.220548	SPHK1;RAC3;PIK3R3;VEGFA
Transcription regulation by bZIP transcription factor Homo sapiens P00055	0.763265	0.986354	0.74847	0.202199	CREB3L1;GTF2F2;POLR2L
Insulin/IGF pathway-mitogen activated protein kinase kinase/MAP kinase cascade Homo sapiens P00032	0.766718	0.986354	0.720839	0.191481	MAP2K3;RPS6KA1
Metabotropic glutamate receptor group II pathway Homo sapiens P00040	0.783008	0.986354	0.695056	0.17002	VAMP8;CACNA1A
5HT3 type receptor mediated signaling pathway Homo sapiens P04375	0.790925	0.986354	0.648836	0.152186	VAMP8
FAS signaling pathway Homo sapiens P00020	0.798289	0.986354	0.671052	0.151178	FAS;CAPG
Enkephalin release Homo sapiens P05913	0.810416	0.986354	0.608251	0.127859	ADCY7
Axon guidance mediated by semaphorins Homo sapiens P00007	0.810416	0.986354	0.608251	0.127859	PAK1
Axon guidance mediated by Slit/Robo Homo sapiens P00008	0.828091	0.986354	0.57244	0.107981	RHOC
Hedgehog signaling pathway Homo sapiens P00025	0.828091	0.986354	0.57244	0.107981	GLI1
Insulin/IGF pathway-protein kinase B signaling cascade Homo sapiens P00033	0.838545	0.986354	0.60804	0.107068	MDM2;PIK3R3
DNA replication Homo sapiens P00017	0.844118	0.986354	0.540607	0.0916128	POLD2
Inflammation mediated by chemokine and cytokine signaling pathway Homo sapiens P00031	0.844734	0.986354	0.781665	0.131893	CCR1;ITPR1;ITPR2;ITPR3;RHOC;ACTB;ACTG2;ACTA2;ACTA1;PAK1;PLCB4;PLCB1;PAK3;CCL26
GABA-B receptor II signaling Homo sapiens P05731	0.850255	0.986354	0.589582	0.0956415	CACNA1A;ADCY7
p53 pathway by glucose deprivation Homo sapiens P04397	0.871832	0.986354	0.486493	0.0667267	EIF4EBP1
Muscarinic acetylcholine receptor 2 and 4 signaling pathway Homo sapiens P00043	0.889731	0.986354	0.525727	0.0614242	VAMP8;STX11
Interleukin signaling pathway Homo sapiens P00036	0.912272	0.986354	0.599875	0.0550788	CDKN1A;IL6;MYC;RPS6KA1;IL13RA2
Adrenaline and noradrenaline biosynthesis Homo sapiens P00001	0.913359	0.986354	0.405321	0.0367328	MAOA
T cell activation Homo sapiens P00053	0.918045	0.986354	0.563432	0.0481783	PAK1;ITPR1;PIK3R3;PAK3
Interferon-gamma signaling pathway Homo sapiens P00035	0.935411	0.986354	0.360226	0.0240521	MAPK11
General transcription regulation Homo sapiens P00023	0.935411	0.986354	0.360226	0.0240521	GTF2F2
5HT1 type receptor mediated signaling pathway Homo sapiens P04373	0.941436	0.986354	0.347342	0.0209618	ADCY7
Cortocotropin releasing factor receptor signaling pathway Homo sapiens P04380	0.946899	0.986354	0.335346	0.0182975	VAMP8
Parkinson disease Homo sapiens P00049	0.950908	0.986354	0.50467	0.0254043	HSPA9;UCHL1;CCNE1;PARK2
Heterotrimeric G-protein signaling pathway-rod outer segment phototransduction Homo sapiens P00028	0.951852	0.986354	0.32415	0.0159953	PDE6G
Heterotrimeric G-protein signaling pathway-Gi alpha and Gs alpha mediated pathway Homo sapiens P00026	0.957625	0.986354	0.566267	0.0245189	GYS1;RGS14;CREB3L1;ADORA1;PHKA1;ADRB2;ADCY7
EGF receptor signaling pathway Homo sapiens P00018	0.97859	0.996159	0.466615	0.0100986	MAP2K3;MAPK11;RRAS2;GAB3;HBEGF
Alzheimer disease-amyloid secretase pathway Homo sapiens P00003	0.995843	0.996159	0.176565	0.000736	MAPK11
FGF signaling pathway Homo sapiens P00021	0.996159	0.996159	0.303108	0.00116633	MAP2K3;MAPK11;FGF1
