# Supplementary material for: Cytomegalovirus-induced inactivation of TSC2 disrupts the coupling of fatty acid biosynthesis to glucose availability resulting in a vulnerability to glucose starvation
Source: mBio. 2023 Dec 20;15(1):e03031-23. doi: 10.1128/mbio.03031-23 (PMC10790783; doi:10.1128/mbio.03031-23)
Supplement: File S3 — Transcription factor analysis. [file mbio.03031-23-s0003.xlsx]

## Sheet: TRRUST_transcription_factors
Supplemental File 3. Transcription factor enrichment data for genes with Log2 fold change greater than 0.6 and FDR-Adjusted P-value less than 0.05 from DESeq2 analysis of EV and UL38 expressing MRC5.
Term	P-value	Adjusted P-value	Odds Ratio	Combined Score	Genes
SREBF1 human	2.20247e-08	1.03076e-05	10.5561	186.115	FDPS;CAV1;PCSK9;HK2;ACLY;SCD;FASN;HMOX1;FAS;PPARG;LPIN1;LDLR;FDFT1;BCL2L1
HIF1A human	7.495e-08	1.75383e-05	4.23976	69.5593	PFKFB4;ABCB1;TFRC;SERPINE1;SLC2A1;ENO1;NT5E;LDHA;CCND1;FAM162A;PGK1;BID;MICA;EDN1;BNIP3;MIF;ASS1;VEGFA;AGTR1;TLR6;ALDOA;SLC29A1;MET;GAPDH;HBEGF
TP53 human	2.47954e-06	0.000386808	2.67281	34.4991	BTG2;CDKN1A;ABCB1;UHRF1;GSTP1;SLC2A1;AFP;BBC3;CCND1;CHEK2;MYC;PERP;PLAGL1;FDXR;ANKRD1;PMAIP1;E2F7;GADD45A;GDF15;IGFBP3;CAV1;CABLES1;TNFRSF10A;DKK1;NME1;VEGFA;RAD51B;MDM2;FAS;UHRF1BP1;CRYAB;MET;ATF3;EPHA2;BCL2L1
PPARG human	2.25133e-05	0.00210725	3.67663	39.3451	CDKN1A;JAG1;CSF1;GDF15;CAV1;SERPINE1;DBI;VLDLR;FGF1;ICAM1;CCND1;CCNE1;MYC;TXNIP;HMOX1;PLIN2;CD36;BCL2L1
KLF6 human	3.35597e-05	0.00214956	7.99912	82.4084	CDKN1A;CCND1;PSG5;LAMA1;DAPK2;TXNIP;PMAIP1;PSG3;ATF3
JUN human	4.08653e-05	0.00214956	2.4781	25.0417	OXTR;CDKN1A;ABCB1;CSF1;GSTP1;TXN;LGALS3;LDHA;CCND1;CTSL;MYC;POLD2;IL12A;SLC19A1;PDK1;PCK2;NQO1;EDN1;VCAM1;VDR;TNFRSF10A;VEGFA;FOSL1;ACTA1;IL6;STAR;DDIT3;FAS;ATF3;BCL2L1
KLF4 human	4.13377e-05	0.00214956	4.71331	47.5749	CDKN1A;TAGLN;LAMA1;VDR;GDF15;LAMA3;ODC1;SOD1;VEGFA;IL6;CCND1;PFKP;ATF3
TP73 human	6.22839e-05	0.00291489	11.397	110.366	CDKN1A;VDR;FDXR;MDM2;CABLES1;PMAIP1;BBC3
SREBF2 human	0.000252412	0.00867087	6.51393	53.9643	FDPS;ACOT7;PCSK9;FAS;PPARG;HMGCR;LDLR;FDFT1
MYC human	0.000304622	0.0095042	2.60599	21.0992	NFE2;CDKN1A;TFRC;SHMT1;ODC1;HLA-C;DKK1;NDRG1;ASS1;VEGFA;SFRP1;LDHA;IL6;CCND2;CCND1;BAG2;CCNE1;CHEK2;PGK1;PMAIP1;ATF3
EP300 human	0.000480282	0.0131076	3.26212	24.9263	CDKN1A;CDKN2B;ABCB1;VCAM1;IGFBP3;LAMA3;NR1H4;VEGFA;IL6;CCND1;CCNE1;MYC;MDM2;CYP1B1
HIC1 human	0.00063777	0.0149238	12.1993	89.7566	MYC;VLDLR;LRP8;EPHA2;VEGFA
SMAD7 human	0.00063777	0.0149238	12.1993	89.7566	CDKN1A;CDKN2B;MYC;HMOX1;MET
EZH2 human	0.000806535	0.0179742	3.70872	26.4163	CDKN1A;CDKN2B;CPEB1;SFRP1;CCND1;ADAMTS1;VDR;CDKN2A;CCNE1;MYC;ADRB2
SP1 human	0.000898462	0.0188982	1.57485	11.0473	CDKN1A;OXTR;TPMT;SERPINE1;LOXL4;ICAM1;CCND2;GM2A;CCND1;CTSL;MYC;MMP28;ME1;CYP1B1;TIMP3;SKP2;KCNH2;ABCC3;SREBF1;IGFBP3;MIF;SLC7A5;AGTR1;BTK;ITGA5;SLC29A1;MET;ENG;HBEGF;ABCB1;LAMA1;GSTP1;ODC1;PDGFB;SLC3A2;UGCG;LDHA;NT5E;BAG2;TBXA2R;CBS;POLD2;SPP1;LDLR;SLC19A1;MICA;PRNP;CDKN2B;F10;CDKN2A;VDR;CAV1;DHCR24;GDF5;AGT;VEGFA;SOD1;IL6;KRT18;P4HA1;STAR;MDM2;FAS;ADA;HCN2
ZBTB7A human	0.000965003	0.0188982	19.5105	135.469	PKM;CDKN2A;MYC;PFKP
NFYA human	0.00156765	0.0282381	5.25812	33.9579	ABCB1;CCND2;GADD45A;CBS;DDIT3;FAS;LPIN1
HSF1 human	0.00156878	0.0282381	3.99713	25.8113	CDKN1A;LDHA;ABCB1;SESN3;SERPINE1;HSD17B6;MAP3K14;MICA;HOPX
EGR1 human	0.00284202	0.0471509	2.34326	13.7391	CDKN1A;ABCB1;GDF15;PDGFB;AKR1B1;VEGFA;SOD1;IL6;CCND2;CCND1;FAP;TBXA2R;FAS;PPARG;HPSE;LDLR;ATF3
ATM human	0.00292174	0.0471509	4.55654	26.59	CDKN1A;GADD45A;SLC2A1;FAS;PMAIP1;PVR;VEGFA
STAT1 human	0.00430641	0.062296	2.30186	12.5397	CCR1;SCARB1;CDKN1A;EDN1;NR1H4;TNFSF13B;ICAM1;PSMB9;IL6;CTSL;HMOX1;FAS;UPP1;TLR3;NOX1;S100A10
NFYC human	0.00474054	0.062296	6.09829	32.6356	FDPS;ABCB1;CCND2;FAS;LPIN1
STAT5A human	0.00474054	0.062296	6.09829	32.6356	CDKN2B;HRH1;CCND2;CCND1;BCL2L1
POU5F1 human	0.00502622	0.0632168	4.02003	21.2784	CDKN1A;SEMA6A;GADD45A;SPP1;ITGA6;THY1;DKK1
AR human	0.00513298	0.0632168	2.18849	11.5379	BTG2;CDKN1A;PSCA;IGFBP3;SRD5A3;GREB1;AKR1C3;MID1;NDRG1;VEGFA;ACTA1;KLF5;NOV;MYC;SESN1;CDK20;HMOX1
HDAC1 human	0.00532481	0.0638977	2.40168	12.5737	CDKN1A;ABCB1;HMGCS1;CDKN2A;IGFBP3;TNFRSF10A;ICAM1;SFRP1;CCND2;CCND1;MMP28;SPP1;TXNIP;MICA
DNMT3A human	0.0064443	0.0718079	7.8029	39.3622	CDKN1A;SFRP1;CDKN2A;IGFBP3
HIPK2 human	0.0064443	0.0718079	7.8029	39.3622	CDKN1A;ABCB1;NOX1;VEGFA
VHL human	0.00798594	0.084676	4.18255	20.202	CA12;DAB2;TFRC;CCND1;BHLHE40;VEGFA
PPARA human	0.00837293	0.0851855	2.92994	14.0132	TUBA1B;IL6;SERPINE1;HMOX1;G0S2;TXNIP;PLIN2;CD36;SREBF2
STAT3 human	0.0120826	0.114863	1.7942	7.92315	CDKN1A;VDR;GREB1;FGF1;PGF;CYR61;ICAM1;NME1;VEGFA;CCND3;IL6;CCND2;CCND1;MYC;DDIT3;UCP2;HMOX1;FAS;S100A11;NOX1;MICA;BCL2L1
E2F1 human	0.0123518	0.114863	1.81845	7.9902	CDKN1A;ABCB1;UHRF1;CDKN2A;DAPK2;SERPINE1;FMN2;BBC3;AURKA;VEGFA;CCND1;CCNE1;RASGEF1B;CHEK2;PEG10;MYC;DDIT3;MDM2;PPARG;SKP2;TLR3
FOXP2 human	0.013008	0.114863	9.74946	42.334	SRPX;SRPX2;MET
ATF4 human	0.0133876	0.116026	2.89268	12.4774	IL6;DDIT3;DDIT4;TRIB3;CHAC1;NUPR1;ATF3;VEGFA
FOS human	0.0148972	0.125658	2.33591	9.8262	ACTA1;NQO1;OXTR;CCND1;STAR;MYC;DDIT3;GSTP1;FAS;PCK2;BCL2L1
BCL6 human	0.0166454	0.134311	4.06463	16.6472	CDKN1A;CDKN2B;CCND2;MYC;BCL2L1
FOXM1 human	0.0166454	0.134311	4.06463	16.6472	BTG2;CDKN2A;MYC;CDC25B;VEGFA
CEBPA human	0.0177704	0.140959	2.3819	9.59957	IL6;CSF1;STAR;MYC;SPP1;VLDLR;AFP;GAPDH;ICAM1;PCK2
HDAC3 human	0.0201129	0.145372	3.25238	12.7051	CDKN2A;MYC;GRHL1;LSS;VEGFA;PCK2
MYCN human	0.0211658	0.145372	2.4408	9.4102	CDKN1A;ABCB1;LRRN3;MDM2;HLA-C;SKP2;GRHL1;NDRG1;DKK3
ING1 human	0.0212001	0.145372	7.31169	28.1775	CDKN1A;FAT1;AFP
MTF1 human	0.0212001	0.145372	7.31169	28.1775	PRNP;PGF;SOD1
NCOR1 human	0.0212001	0.145372	7.31169	28.1775	IGFBP3;G0S2;PPARG
TFAP4 human	0.0212001	0.145372	7.31169	28.1775	CLCN5;CDKN1A;MDM2
FOXO3 human	0.0213181	0.145372	3.75176	14.4375	CDKN2B;CCND2;TXNIP;VEGFA;BBC3
CEBPB human	0.0214331	0.145372	2.19253	8.42551	OXTR;CDKN1A;IL6;ABCB1;STAR;GDF15;DDIT3;ADM;SLC19A1;PCK2;BCL2L1
TWIST2 human	0.0244343	0.163361	3.08103	11.4361	SRPX;GDF15;AKR1C2;CTPS1;DKK1;ICAM1
XBP1 human	0.0267673	0.17335	3.48358	12.6126	PRNP;IL6;WFS1;DDIT3;VEGFA
KLF5 human	0.0270396	0.17335	4.33399	15.6477	CDKN2B;NOTCH1;CCND1;FASN
SMAD4 human	0.0293338	0.176068	2.92682	10.3288	CDKN1A;CDKN2B;MYC;SERPINE1;UCP2;GLI1
SIRT1 human	0.031199	0.176068	2.25268	7.81086	NQO1;CDKN1A;ABCB1;NOTCH1;CCND1;MYC;PPARG;NDRG1;ICAM1
FOXD3 human	0.0316019	0.176068	5.84903	20.2057	SPP1;RND3;NDRG1
MYBL2 human	0.0316019	0.176068	5.84903	20.2057	CCND1;MYC;PSG1
ZFP36 human	0.0316019	0.176068	5.84903	20.2057	IL6;SERPINB2;VEGFA
ARNT human	0.0330278	0.177667	3.25117	11.0878	CCNE1;BHLHE40;CYP1B1;VEGFA;MFSD2A
NR1H4 human	0.0330278	0.177667	3.25117	11.0878	SCARB1;EDN1;ABCB4;PLTP;VEGFA
JUND human	0.0345221	0.180892	2.52973	8.51548	FOSL1;NQO1;CDKN1A;IL6;CCND1;GADD45A;MDM2
ERG human	0.0348359	0.180892	2.78729	9.35724	ADAMTS1;SPP1;HMOX1;KCNN2;ICAM1;ENG
NFYB human	0.0351296	0.180892	3.90038	13.0612	ABCB1;CCND2;FAS;LPIN1
BRCA1 human	0.0362561	0.18245	2.07714	6.89017	CDKN1A;KRT18;CCND1;S100A2;GADD45A;MYC;DDIT3;MDM2;CYP1B1;VEGFA
WT1 human	0.0362561	0.18245	2.07714	6.89017	CDKN1A;ABCB1;NOV;CCNE1;TBXA2R;VDR;MYC;ODC1;HBEGF;VEGFA
GATA6 human	0.0441808	0.204031	4.87392	15.204	DAB2;CAV1;DKK1
SMARCA4 human	0.0441808	0.204031	4.87392	15.204	CDKN1A;CCND1;CDKN2A
ING4 human	0.0444682	0.204031	3.5456	11.0374	CDKN1A;CCND1;SPP1;SKP2
ESR1 human	0.0478148	0.21227	1.83073	5.5662	NQO1;BTG2;CDKN1A;CCND1;MYC;SERPINE1;GREB1;MDM2;CYP1B1;PMAIP1;TAC3;VEGFA
AHR human	0.0480782	0.21227	2.86836	8.70526	IL6;CCND1;MYC;CYP1B1;MFSD2A
SOX2 human	0.0480782	0.21227	2.86836	8.70526	ABCC3;SEMA6A;CCND1;ITGA6;DKK1
RELA human	0.0495689	0.216806	1.37181	4.12146	OXTR;BTG2;CDKN1A;ABCB1;CSF1;GSTP1;SERPINE1;EBI3;ICAM1;CCND2;CCND1;MYC;ADORA1;HMOX1;OLR1;IL12A;UPP1;MICA;PCK2;EDN1;PCYT2;VCAM1;TAP2;TNFRSF10A;MIF;AGT;PSMB9;VEGFA;IL6;S100A6;SDC1;FAS;TRIB3;HPSE;TLR3;HBEGF;BCL2L1
NFKB1 human	0.0537281	0.232464	1.36134	3.98033	BTG2;CDKN1A;ABCB1;CSF1;GSTP1;SERPINE1;EBI3;ICAM1;TNFSF13B;CCND2;CCND1;MYC;ADORA1;HMOX1;OLR1;IL12A;UPP1;MICA;EDN1;PCYT2;VCAM1;TAP2;TNFRSF10A;MIF;AGT;PSMB9;VEGFA;BST1;IL6;S100A6;SDC1;FAS;HPSE;ATF3;TLR3;HBEGF;BCL2L1
ATF3 human	0.0550557	0.232464	3.24996	9.42295	GDF15;DDIT3;AK4;LDLR
NFE2L2 human	0.0550557	0.232464	3.24996	9.42295	NQO1;GSS;HMOX1;SOD1
RUNX3 human	0.0551356	0.232464	2.43848	7.06661	CDKN1A;JAG1;CCND1;MYC;PEA15;CD36
ABL1 human	0.0588488	0.2334	4.17742	11.8337	CDKN1A;CCND2;CSF1
HOXB7 human	0.0588488	0.2334	4.17742	11.8337	CCND1;THBS2;VEGFA
NKX3-1 human	0.0588488	0.2334	4.17742	11.8337	CCND1;ACTG2;VEGFA
TFAP2C human	0.0588488	0.2334	4.17742	11.8337	ECM1;CDKN1A;GPX1
DNMT1 human	0.0632029	0.24286	2.34081	6.46392	IL32;CDKN2B;SFRP1;CDKN2A;TIMP3;VEGFA
SMAD3 human	0.0632029	0.24286	2.34081	6.46392	CDKN1A;CCND2;VDR;MYC;SERPINE1;VEGFA
TFAP2A human	0.0633098	0.24286	1.78948	4.93846	ECM1;CDKN1A;POLD2;HMOX1;FAS;ADM;L1CAM;PVR;CRYAB;SLC19A1;VEGFA
CEBPD human	0.0668743	0.252397	2.99979	8.11426	DDIT3;PPARG;GAPDH;SOD1
ATF2 human	0.0719272	0.265055	2.25065	5.92394	CDKN1A;TGFB2;CCND1;FAS;ATF3;PCK2
CDX2 human	0.0719272	0.265055	2.25065	5.92394	CDKN1A;ABCB1;VDR;GSTP1;IGFBP3;ACAT2
ETS2 human	0.0719272	0.265055	2.25065	5.92394	CDKN1A;CDKN2A;ANPEP;MYC;MDM2;ICAM1
KLF2 human	0.0754779	0.265591	3.65504	9.44432	CDKN1A;FABP5;PPARG
MECP2 human	0.0754779	0.265591	3.65504	9.44432	ABCB1;CCND1;IGFBP3
NPM1 human	0.0754779	0.265591	3.65504	9.44432	CDKN1A;CCND1;MDM2
SRF human	0.077108	0.267308	2.4377	6.24673	FOSL1;ACTA1;TAGLN;SERPINE1;MYL9
TCF4 human	0.077108	0.267308	2.4377	6.24673	ABCB1;CCND1;MYC;SKP2;VEGFA
MITF human	0.0884829	0.297914	2.32149	5.6295	PMEL;CTSK;KCNMA1;BIRC7;MET
NR1I2 human	0.0884829	0.297914	2.32149	5.6295	FOSL1;ABCB1;TNFRSF12A;CORO1C;BCL2L1
RARA human	0.0884829	0.297914	2.32149	5.6295	ABCC3;CDKN1A;SCD;ANXA8;ICAM1
GLI1 human	0.0940565	0.303576	2.59953	6.14493	SFRP1;BHLHE41;FAS;CYR61
NFKBIA human	0.0940565	0.303576	2.59953	6.14493	EBI3;S100A6;FAS;ICAM1
HDGF human	0.101021	0.309005	4.87184	11.1683	FAS;VEGFA
PAX3 human	0.101021	0.309005	4.87184	11.1683	MET;BCL2L1
SOX6 human	0.101021	0.309005	4.87184	11.1683	CDKN1A;CCND1
TWIST1 human	0.101991	0.309071	2.01749	4.60568	SRPX;GDF15;AKR1C2;CTPS1;DKK1;ICAM1
SP3 human	0.102363	0.309071	1.49409	3.40536	CDKN1A;CDKN2B;TPMT;LAMA1;CDKN2A;IGFBP3;CYP46A1;GDF5;VEGFA;CCND1;CTSL;CBS;AGTR1;BTK;HBEGF
ELK1 human	0.109314	0.32379	2.43693	5.39422	FOSL1;PDGFB;SKP2;WISP2
E2F3 human	0.113973	0.329254	2.92371	6.34971	CDKN1A;AURKA;VEGFA
HNF4A human	0.12107	0.347613	1.79635	3.79278	CDKN1A;MYC;PCSK9;AFP;AKR1C4;LDLR;ACAT2
HOXA1 human	0.132949	0.366488	3.89726	7.86384	CCND1;MYC
KLF10 human	0.132949	0.366488	3.89726	7.86384	CDKN1A;SERPINE1
NFATC2 human	0.132949	0.366488	3.89726	7.86384	ENPP2;MDM2
CLOCK human	0.135475	0.366488	2.65777	5.3128	STAR;BHLHE40;BHLHE41
TCF3 human	0.135475	0.366488	2.65777	5.3128	CDKN1A;MYC;BBC3
NR3C1 human	0.137612	0.368013	1.82805	3.6256	CDKN1A;CCND3;HRH1;CCND1;MAOA;SPP1
POU2F1 human	0.137612	0.368013	1.82805	3.6256	VCAM1;SDC4;CCND1;GADD45A;TXNRD1;SPP1
CTCF human	0.141844	0.373403	1.94962	3.80766	MEG3;CCND1;IRAK2;MYC;BBC3
YBX1 human	0.141844	0.373403	1.94962	3.80766	ABCB1;FAS;SKP2;MET;AGT
ETV4 human	0.142819	0.373403	2.16592	4.21527	CCND3;CCND2;GBA;AGTR1
USF1 human	0.147897	0.382502	1.56735	2.99559	TGFB2;ASPH;P4HA1;SERPINE1;SCN9A;S100A6;HMOX1;SLC19A1;AGT
RB1 human	0.156968	0.382502	1.87453	3.4711	CDKN1A;MYC;DDIT3;PPARG;VEGFA
JUNB human	0.158227	0.382502	2.43616	4.4916	NQO1;CDKN1A;CDKN2A
NR4A1 human	0.158227	0.382502	2.43616	4.4916	STAR;SERPINE1;MDM2
PTTG1 human	0.158227	0.382502	2.43616	4.4916	LGALS1;MYC;VEGFA
RFX1 human	0.158227	0.382502	2.43616	4.4916	MYC;MAP1A;FGF1
TBP human	0.158227	0.382502	2.43616	4.4916	CDKN1A;IL6;MYC
TP63 human	0.158227	0.382502	2.43616	4.4916	CDKN1A;VDR;FDXR
E2F4 human	0.160908	0.382502	2.05181	3.7485	CCND1;PEG10;MYC;PPARG
NANOG human	0.160908	0.382502	2.05181	3.7485	SEMA6A;CCND1;AFP;DKK1
RUNX1 human	0.164162	0.382502	1.72033	3.10846	LGALS3;CCND2;CSF1;BAALC;MYL9;VEGFA
ERCC2 human	0.166732	0.382502	3.24754	5.81754	CDKN1A;CPD
IRF9 human	0.166732	0.382502	3.24754	5.81754	CDKN1A;CCND2
RBMX human	0.166732	0.382502	3.24754	5.81754	FOSL1;TXNIP
STAT5B human	0.166732	0.382502	3.24754	5.81754	CCND1;BCL2L1
FOXO1 human	0.179775	0.398163	1.94911	3.34477	EDN1;IL6;PDGFB;TXNIP
HDAC4 human	0.179775	0.398163	1.94911	3.34477	CDKN1A;VCAM1;CDKN2A;VEGFA
MTA1 human	0.179775	0.398163	1.94911	3.34477	CDKN2A;MYC;BCL2L1;EPHA2
VDR human	0.192689	0.417776	1.62457	2.67515	CDKN1A;IL6;IGFBP3;BHLHE40;DDIT4;SKP2
IRF1 human	0.193371	0.417776	1.55088	2.54832	CDKN1A;VCAM1;CCNE1;TAP2;IL12A;POLH;PSMB9
ETS1 human	0.19811	0.417776	1.41314	2.28778	CDKN1A;ABCB1;TMEM158;TBXA2R;CDKN2A;ANPEP;MDM2;HMOX1;RHOC;NDRG1
BTF3 human	0.201746	0.417776	2.78345	4.45559	RRAS2;ABL2
EGR2 human	0.201746	0.417776	2.78345	4.45559	IL6;LIF
ZNF148 human	0.201746	0.417776	2.78345	4.45559	CDKN2A;ODC1
HNF1A human	0.219485	0.442755	1.77172	2.68677	NT5E;AKR1C4;ACAT2;VEGFA
DDIT3 human	0.232078	0.453618	1.9486	2.84629	IL6;ANKRD1;TRIB3
EPAS1 human	0.237471	0.453618	2.43538	3.50138	SERPINE1;VEGFA
NR0B1 human	0.237471	0.453618	2.43538	3.50138	STAR;NR1H4
PPARD human	0.237471	0.453618	2.43538	3.50138	TXN;SOD1
SNAI1 human	0.237471	0.453618	2.43538	3.50138	VDR;HBEGF
TAL1 human	0.237471	0.453618	2.43538	3.50138	ALDH1A2;KRT7
TFDP1 human	0.237471	0.453618	2.43538	3.50138	CCNE1;CAV1
HDAC2 human	0.240148	0.456866	1.6946	2.41735	CDKN1A;CCNE1;MYC;VEGFA
ESR2 human	0.257957	0.479339	1.82671	2.47513	CDKN1A;SERPINE1;VEGFA
MYB human	0.259023	0.479339	1.52255	2.05673	HRH1;GSTM1;ANPEP;MYC;ICAM1
IRF8 human	0.273469	0.479339	2.16467	2.80663	IL12A;TLR3
PAX6 human	0.273469	0.479339	2.16467	2.80663	ITGA5;MET
PITX2 human	0.273469	0.479339	2.16467	2.80663	ABCB1;PLOD1
SP4 human	0.273469	0.479339	2.16467	2.80663	CCND1;ASS1
STAT2 human	0.273469	0.479339	2.16467	2.80663	RCAN1;SCARB1
STAT4 human	0.273469	0.479339	2.16467	2.80663	MYC;NOX1
LEF1 human	0.282643	0.491737	1.55886	1.96973	NT5E;CCND1;MYC;SKP2
APC human	0.309381	0.530367	1.94809	2.28547	MYC;ODC1
NR5A2 human	0.309381	0.530367	1.94809	2.28547	STAR;CCNE1
OTX2 human	0.309381	0.530367	1.94809	2.28547	IL6;AURKA
PAX5 human	0.31062	0.530548	1.62357	1.89825	CDKN1A;CCND1;MET
REL human	0.337115	0.569566	1.53803	1.67235	CDKN1A;IL6;ICAM1
KAT2B human	0.34491	0.57444	1.7709	1.88507	CDKN1A;CYP1B1
ZEB1 human	0.34491	0.57444	1.7709	1.88507	LAMC2;PKP3
ATF6 human	0.379815	0.604604	1.62323	1.5714	STARD4;DDIT3
NF1 human	0.379815	0.604604	1.62323	1.5714	MYC;AFP
SNAI2 human	0.379815	0.604604	1.62323	1.5714	JAG1;VDR
ATF1 human	0.389799	0.616304	1.3914	1.31087	TGFB2;LDHA;FTH1
FOSL2 human	0.413906	0.618704	1.49828	1.32166	FOSL1;MDM2
NRF1 human	0.413906	0.618704	1.49828	1.32166	NQO1;PRDX5
PARP1 human	0.415772	0.618704	1.32808	1.16555	CDKN1A;HFE;SERPINE1
PGR human	0.415772	0.618704	1.32808	1.16555	CCND1;MYC;VEGFA
ARNTL human	0.443866	0.618704	1.94758	1.58189	BHLHE40
CEBPZ human	0.443866	0.618704	1.94758	1.58189	COL11A1
FOXQ1 human	0.443866	0.618704	1.94758	1.58189	VEGFA
GFI1 human	0.443866	0.618704	1.94758	1.58189	CDKN1A
HIVEP2 human	0.443866	0.618704	1.94758	1.58189	HLA-C
IKBKB human	0.443866	0.618704	1.94758	1.58189	VCAM1
MAF human	0.443866	0.618704	1.94758	1.58189	CCND2
MBD1 human	0.443866	0.618704	1.94758	1.58189	ABCB1
MEF2D human	0.443866	0.618704	1.94758	1.58189	ATF3
MSX1 human	0.443866	0.618704	1.94758	1.58189	DKK1
NFKB2 human	0.443866	0.618704	1.94758	1.58189	CCND2
PAX2 human	0.443866	0.618704	1.94758	1.58189	L1CAM
PRDM1 human	0.443866	0.618704	1.94758	1.58189	MYC
SFPQ human	0.443866	0.618704	1.94758	1.58189	NEAT1
ZEB2 human	0.443866	0.618704	1.94758	1.58189	ITGA5
USF2 human	0.448164	0.618704	1.1594	0.93053	TGFB2;P4HA1;ASPH;HMOX1;SLC19A1
ASCL1 human	0.495685	0.633827	1.6229	1.13897	DKK1
CEBPE human	0.495685	0.633827	1.6229	1.13897	MYC
HEY1 human	0.495685	0.633827	1.6229	1.13897	ACTA2
HSF2 human	0.495685	0.633827	1.6229	1.13897	TXN
MSX2 human	0.495685	0.633827	1.6229	1.13897	SOD1
MZF1 human	0.495685	0.633827	1.6229	1.13897	PIK3R3
NFATC1 human	0.495685	0.633827	1.6229	1.13897	ICAM1
GLI2 human	0.509947	0.648519	1.21715	0.819692	BHLHE41;FAS
HDAC9 human	0.509947	0.648519	1.21715	0.819692	MYEF2;CDKN2A
GATA4 human	0.539593	0.659671	1.14549	0.706702	CCND2;STAR
PML human	0.539593	0.659671	1.14549	0.706702	CDKN1A;CCND1
RUNX2 human	0.539593	0.659671	1.14549	0.706702	LGALS3;VEGFA
ATF5 human	0.542678	0.659671	1.39098	0.850219	CCND3
CDX1 human	0.542678	0.659671	1.39098	0.850219	PPARG
FOXF2 human	0.542678	0.659671	1.39098	0.850219	PSG7
HDAC5 human	0.542678	0.659671	1.39098	0.850219	SLC2A1
KLF8 human	0.542678	0.659671	1.39098	0.850219	EPSTI1
MEF2C human	0.542678	0.659671	1.39098	0.850219	VEGFA
NR0B2 human	0.542678	0.659671	1.39098	0.850219	PCK2
ELF3 human	0.585295	0.68997	1.21704	0.651894	TIMP3
HOXA9 human	0.585295	0.68997	1.21704	0.651894	VCAM1
PPARGC1A human	0.585295	0.68997	1.21704	0.651894	PCK2
SP2 human	0.585295	0.68997	1.21704	0.651894	PAPSS2
TFCP2 human	0.585295	0.68997	1.21704	0.651894	SPP1
FOXA1 human	0.59506	0.699719	1.0248	0.531967	MYC;KRT7
CTNNB1 human	0.620855	0.710474	0.973509	0.464031	CCND1;MYC
NR5A1 human	0.620855	0.710474	0.973509	0.464031	NOV;STAR
YY1 human	0.621256	0.710474	0.938083	0.44654	FDPS;TFRC;STAR;MYC;FAS;LSS;PDIA6;LDLR
MBD2 human	0.623942	0.710474	1.08175	0.51026	GSTP1
POU2F2 human	0.623942	0.710474	1.08175	0.51026	SPP1
ZBTB16 human	0.623942	0.710474	1.08175	0.51026	BID
ZNF382 human	0.623942	0.710474	1.08175	0.51026	MYC
FOXP3 human	0.658989	0.739585	0.973523	0.406006	CDKN1A
MSC human	0.658989	0.739585	0.973523	0.406006	DKK1
POU1F1 human	0.658989	0.739585	0.973523	0.406006	VDR
PROX1 human	0.658989	0.739585	0.973523	0.406006	CCNE1
FLI1 human	0.668593	0.746782	0.88491	0.356247	IGFBP3;HMOX1
CREBBP human	0.690578	0.751817	0.846389	0.313356	CDKN1A;PCK2
CREM human	0.690578	0.751817	0.846389	0.313356	G6PD;STAR
CREB5 human	0.690772	0.751817	0.884972	0.327392	MX1
IRF7 human	0.690772	0.751817	0.884972	0.327392	NR1H4
SF1 human	0.690772	0.751817	0.884972	0.327392	STAR
TCF7L2 human	0.690772	0.751817	0.884972	0.327392	ABCB1
SPI1 human	0.696641	0.756445	0.853587	0.308559	SCARB1;CSF1;CTSK;DAPK2;BTK
HDAC7 human	0.719593	0.774183	0.81118	0.266934	CDKN1A
NFIC human	0.73093	0.782781	0.778592	0.24404	POLD2;ITGA5
CREB1 human	0.744626	0.793186	0.820381	0.241908	IL6;ODC1;POLD2;HMOX1;NMNAT2;ACACA;SLC19A1
IRF3 human	0.769432	0.798435	0.69522	0.182219	TLR3
RFXANK human	0.769432	0.798435	0.69522	0.182219	HLA-DMA
RFXAP human	0.769432	0.798435	0.69522	0.182219	HLA-DMA
CIITA human	0.798289	0.826547	0.671052	0.151178	HLA-DMA;HLA-C
HMGA1 human	0.810416	0.835407	0.608251	0.127859	CRYAB
RFX5 human	0.828091	0.849882	0.57244	0.107981	HLA-DMA
GATA2 human	0.844118	0.862549	0.540607	0.0916128	PPARG
RXRA human	0.858652	0.873585	0.512126	0.0780435	ABCC3
SOX9 human	0.89462	0.906239	0.442218	0.0492434	CDKN1A
REST human	0.956344	0.962514	0.313676	0.0140017	TAC3
STAT6 human	0.970495	0.97466	0.277766	0.00831884	CCL26
GATA1 human	0.974109	0.975744	0.353319	0.00926819	NFE2;TBXA2R
GATA3 human	0.975744	0.975744	0.262722	0.00645104	ALDH1A2
