# Supplementary material for: Cytomegalovirus-induced inactivation of TSC2 disrupts the coupling of fatty acid biosynthesis to glucose availability resulting in a vulnerability to glucose starvation
Source: mBio. 2023 Dec 20;15(1):e03031-23. doi: 10.1128/mbio.03031-23 (PMC10790783; doi:10.1128/mbio.03031-23)
Supplement: File S4 — Cellular metabolite analysis. [file mbio.03031-23-s0004.xlsx]

## Sheet: Sup File 4. Cellular Metabolite
Supplemental File 4. Cellular Metabolite Concentration Data associated with Figure 5
Samples	3-phosphoglycerate	acetyl-CoA	aconitate	adenosine 5'-phosphosulfate	ADP	ADP-N14	a-ketoglutarate	alanine	AMP	arginine	asparagine	aspartate	ATP	CITRATE	citrate/isocitrate	citrulline	CTP	cyclic-AMP	cysteine	dCDP	deoxyinosine	D-erythrose-4-phosphate	dihydroorotate	dihydroxy-acetone phosphate	D-sedoheptulose-7-phosphate	fructose-1,6-bisphosphate	fructose-6-phosphate	Geranyl-PP	Geranyl-PP 13C	g-glu-cys	glucose-6-phosphate	glutamate	Glutamate SRM2	glutamine	glutathione	glycine	GMP	GTP	hexose-phosphate	histidine	homocysteic acid	IMP	ISOCITRATE	lactate Frag	leucine/isoleucine	lysine	malate	malonyl-CoA	methionine
EV +Glucose1	4.6577	3.1253	6.5529	5.2548	3.2764	3.0069	5.1949	4.3645	5.8653	1.6859	4.0802	1.2081	3.5684	3.6932	3.3536	4.0861	0.69	5.6636	0.7987	2.0753	0.7495	2.5278	3.3184	4.5859	3.3621	2.4234	5.4938		3.4211	1.1378	4.9969	4.1831	5.0688	4.913	5.3624	3.6411	5.1252	0.5068		3.6598	6.1779	5.6853	4.4136	5.0281	4.8335	5.057	5.6893	1.9092	4.1636
EV +Glucose2	5.2761	1.8834	4.6775	4.283	2.9312	3.7491	5.4844	4.6255	3.9225	1.9318	4.5748	1.4309	1.7714	4.8648	4.781	3.8089	1.1158	3.8674	1.2395	2.7584	0.9354	4.5457	0.3561	5.3743	3.1619	2.575		6.4179	1.4238	1.6266	4.1579	4.6124	5.1946	5.2705	5.7091	3.5795	4.6769	0.7768	6.5489	3.6375		3.3299	5.3271	3.9779	5.1576	5.2842	4.9945	3.4113	4.3016
EV +Glucose3	5.4733	2.8919	5.6263	4.4594	3.2493	3.9216	5.9597	5.51	4.058	3.919	5.7102	1.6431	5.0193	5.7476	5.5904	4.3494	2.3642		2.2351		1.0935	5.943	2.0149		3.4451	6.2561	6.1666	4.5612	5.6671	2.9901	4.8529	5.4271	5.6475	5.8399	2.9919	4.1824		3.0534	5.106	4.2008	3.7525	5.007	6.3301	4.9008	5.3431	5.0476	5.6031	4.8957	4.4565
EV +Glucose4	4.8487	2.0872		6.418	3.4274	3.2014	4.1764	6.1884	2.9921	2.4136		2.25	3.5152				2.834	5.6155	2.4027	4.4273	0.749		1.3555	4.7828	4.567		5.8814	3.3664	1.4238	2.3107	5.6252	5.9865	5.6755		5.644	5.2466	3.8855	4.9937	4.4791		1.2542	4.0636					5.4173	2.5265	4.8041
EV -Glucose 1	5.988	1.6656	1.6799	3.0965	5.3101	5.5157	3.3404	4.9224	7.2765	1.8354	7.2101	7.2741	5.3205	1.3963	1.4688	5.6694	1.358	3.2852	3.1915	1.9925	6.371	0.7102		0.2025	2.005	0.4285	1.5269	5.3324	4.1653		6.9824	4.0693	6.9302	2.8041	8.1306	6.8669	3.4322	1.6004	3.4771	6.6262	5.718	5.8689	0.552	1.3183	7.3272	6.3281	5.6293	1.115	9.0837
EV -Glucose 2	6.9584	1.5448	2.5878		5.6845	4.0674	5.129	5.1828		2.1172	7.6168		0.2832	1.74	0.8544	6.7078	1.7084	2.5803	3.8587	0.6683	3.1324	2.2319	5.5886	0.2025	1.7564	0.1313	1.365	7.0213	4.7605	8.8283	8.4567	5.3289	7.405	3.4709		7.5904	5.8365	1.7171	6.3237	8.2061	8.4581		0.1615	1.2816	8.7665	7.3901	4.9602	4.5902	7.9658
EV -Glucose 3	5.978	0.8827	2.4608	9.3395	5.1825	4.4964	5.7845	4.6142	5.8416	2.2382	6.2835	8.6042		3.2998	2.8101	5.9109	2.2221	8.0559	4.695	6.0558	7.6556	1.3	0.0392	0.2025	1.8133	0.3542	1.1289	5.1131	5.4186	4.9607	8.4522	5.2611	6.5456	3.5173	5.0182	7.2332	5.6221	2.7144	3.3098	7.0299	8.9132	9.3792	0.3991	0.4952	8.5126	7.2705	4.5714	4.6862	6.1143
EV -Glucose 4	6.1581	1.9144	1.8175	6.3985	4.4646	4.0127	3.8386	5.402	6.5936	2.4618	6.1732	8.1732	3.114	2.8983	2.3175	6.4746	3.1371	7.7362	2.5397	5.6126		1.1664	3.5914	0.2183	2.0191	0.3099	0.7443	2.6449	2.0065	6.2124	6.8525	4.7081	5.9487	3.2913	3.5426	6.6806	5.8995	4.3818	3.2352	6.5731	4.2606	6.0211	0.2592	0.5809	8.3139	7.0138	3.8266	3.8397
UL38 +Glucose 1	2.7098	1.4435		2.1334	2.0996	2.2667		3.8685	1.5417	0.9135	3.5495	1.553	0.7556	3.3217	3.209	3.0485	3.4029	3.6336	2.2628	1.6464	1.4149	2.086	0.9321	2.3261	3.7545	2.8506	2.2006	2.372	0.8589	1.9788	3.2313	3.8046	3.8769	3.3801	0.7559	2.7773	1.4106	2.8133	2.5839	3.0085	0.6858	1.5238	2.63		3.0771	3.1509	3.5643	2.2723	1.0113
UL38 +Glucose 2		3.3898	3.2145	3.415	1.9728	2.044	3.6026		1.9172	0.881	3.7751	1.5622		3.7229	3.7205	3.4611	2.9277	2.7824	2.0893	1.8016	1.531	2.5048	1.8619	2.4564	3.8131	3.6367	1.9444	2.3131	2.3617	1.037	2.9942	3.9001	3.5017	3.7464	1.8294	2.9119	2.0622	1.7007	3.5747	3.4276	1.0553	1.3186	2.9208	3.2527	3.4901	3.6402		0.6892	1.0429
UL38 +Glucose 3	3.1479	1.9358	3.5275	2.7149	2.5111	2.4715	3.8627	3.9602	2.3379	0.9379	3.885	1.617	0.6773	3.5983	3.4964	3.3135	3.597		2.4657		2.0799	2.5067		2.7136			2.4052		2.7731	2.4325	2.7361	3.9625		3.8259	2.8278	3.0246	2.1576	2.6095		3.2889	2.019	1.6661	2.7494	2.941	3.4949	3.615	4.0312	1.7342	1.2603
UL38 +Glucose 4	2.9793	1.9509	2.9327	3.1802	2.3582	2.4288	3.1416	3.971	1.9322	1.0537	3.5399	1.7126	0.6786			3.8252		2.2889	1.9616	2.9522	2.6335		1.506	2.226	2.9816	3.8956	2.4283	3.8952	0.8589	2.4623	3.219		3.8418	3.9981		3.1145			3.9443	3.3898	0.8508	1.1523		2.2415	3.65	3.5373	3.87	1.141	2.1147
UL38 -Glucose 1	3.139	4.2451	1.3373				2.9941	2.2662			3.6243	3.4983	4.5414	1.1864	1.2884	3.6586	2.9373	2.8136	3.8138	1.1381	2.801	0.2668	3.2695	0.1004	0.9441	0.238	0.5473	1.4547	2.9711		3.152	3.263	3.701	1.1024	1.1951		3.264	2.3493	3.1606	3.2741	1.1147		0.1716	0.5782	3.7766	3.7137	2.6212	3.9933	1.7882
UL38 -Glucose 2	2.8471		0.6079	3.7151	4.6459	4.4232	2.8356	2.2905	3.7237	1.022	3.6362	3.7255	3.4699	0.8911	0.923	3.2202	2.4607	2.1758	3.7598	2.1033		0.6864	2.6253	0.1004	0.758	0.0248	0.9402	1.4126		3.0087		3.2116	3.5728	1.1884	1.0273	3.5434	2.9882	1.58	3.2534	3.5707		2.9925	0.2828	0.5082	3.9572	3.9166	2.8249	4.0435	2.5472
UL38 -Glucose 3	2.9241	4.0018	0.7915	3.8557	4.0812	4.2267	2.3434	2.4943	3.8196	1.3628	3.5929	3.8442	0.5192	0.7774	0.8045	3.4835	3.4453	3.4055	4.3406	1.7921	2.5421	1.2452	2.4108	0.1004	0.7182	0.0248	0.9661	1.8018	3.9964	3.3809	3.1894	3.4526	2.9777	1.1331	2.021	3.9284	4.5709	3.4335	3.8751	3.7808	2.0843	3.2692	0.1629	0.3728	3.9765	4.1457	2.6965	1.6378	1.6024
UL38 -Glucose 4	3.2563	1.7514	0.6235	2.7673	3.8393	3.3353	2.0983	2.3149	1.5338	1.0028	3.4747	3.7964	0.4643	0.6668	0.6471	4.4937	3.7751	1.2685		1.5258	3.618	0.9306	1.3326	0.1004	1.038	0.0512	0.7147	1.4966	0.9948	4.4589	3.5377	3.4119	3.1193	1.6365	1.5262	3.9314	2.9904	4.038	1.7643	4.3574	2.5391	1.6932	0.5352	0.3963	4.2002	4.2033	2.0731		1.6919
[truncated: 24 more columns]
