# Supplementary material for: Cytomegalovirus-induced inactivation of TSC2 disrupts the coupling of fatty acid biosynthesis to glucose availability resulting in a vulnerability to glucose starvation
Source: mBio. 2023 Dec 20;15(1):e03031-23. doi: 10.1128/mbio.03031-23 (PMC10790783; doi:10.1128/mbio.03031-23)
Supplement: File S5 — Media metabolite analysis. [file mbio.03031-23-s0005.xlsx]

## Sheet: Sup File 5. Media Metabolite Co
Supplemental File 5. Media Metabolite Concentration Data associated with Figure 6D
Samples	3-phosphoglycerate	ADP	a-ketoglutarate	alanine	arginine	asparagine	aspartate	CITRATE	citrulline	cysteine	D-sedoheptulose-7-phosphate	fructose-1,6-bisphosphate	fructose-6-phosphate	glucose-6-phosphate	glutamate	glutamine	glycine	histidine	Kynurenic acid	lactate	leucine/isoleucine	lysine	malate	methionine	N-acetyl-glucosamine-1-phosphate	NADH	ornithine	phenylalanine	phosphoenolpyruvate	proline	pyruvate	serine	succinate	threonine	trptophan	tyrosine	valine
EV +Glucose1	1.50305	0.0747722	4.02935	19.2844	0.380229	3.5101	1.19626	15.9359	0.0811396	0.00851453	0.340299	0.0398545	0.228759	7.28292	42.8657	91.9354	9.17742	12.3636	0.206084	1.29446	136.462	113.03	1.55053	40.2804	0.0521101	0.351449	2.765	5.83425	0.0643658	5.93281	0.175017	7.36797	12.9905	97.2356	6.9284	6.45187	273.22
EV +Glucose2	1.61577	0.117402	3.96984	17.7845	0.510773	3.33759	1.07598	14.7713	0.081305	0.00491066	0.694122	0.0410704	0.145488	7.30035	40.162	95.5129	13.7244	10.473	0.0388178	4.68833	121.315	107.894	1.90338	54.0113	0.0388178	0.0902962	2.92437	4.9923	0.0388178	6.59198	0.193447	6.99231	11.7916	103.473	6.78829	4.07817	289.097
EV +Glucose3	1.50527	0.0701403	2.92122	20.3022	0.390971	3.88551	1.40155	17.6032	0.1143	0.00469007	0.957928	0.0671706	0.232427	5.69227	42.0436	95.4733	10.4832	12.4138	0.0817047	1.18652	123.248	108.585	2.03941	52.2138	0.198192	0.470839	2.94778	5.39815	0.0728004	6.2711	0.230344	7.38775	12.1184	105.75	7.10917	4.96852	262.734
EV +Glucose4	1.41745	0.0352862	3.34882	20.564	0.416488	4.34381	1.07973	15.6718	0.118152	0.00719917	0.326942	0.0352862	0.246009	7.4099	40.0664	99.9587	10.2674	11.4945	0.0736399	2.9392	124.595	111.335	2.06037	58.3966	0.10007	0.483638	3.07369	5.34612	0.0557607	6.40119	0.316738	7.40283	10.9922	110.173	6.97908	3.97899	311.589
EV -Glucose 1	1.60398	0.0729717	4.20514	22.0754	0.540929	4.0033	9.47297	23.7558	0.15646	0.0225111	1.10717	0.143776	0.320404	10.7965	60.9669	33.1499	18.7036	20.7701	0.0477455	0.501271	233.783	122.438	4.26358	54.3706	0.279655	1.00716	3.17571	8.55298	0.314221	8.45005	0.309817	9.38403	14.9369	129.077	8.99542	10.3919	290.035
EV -Glucose 2	2.13431	0.247269	5.41409	19.2394	0.543434	4.07294	9.42012	23.8826	0.120912	0.00239842	0.798016	0.230682	0.215697	11.9288	58.8167	35.8105	16.2079	18.5083	0.113749	0.248374	195.058	130.66	2.95985	60.4092	0.0558342	0.271914	3.39348	7.99559	0.287385	7.77508	0.357506	9.43688	17.8231	120.461	7.96751	10.1368	285.296
EV -Glucose 3	1.85654	0.196561	5.87921	19.5887	0.802185	4.51212	7.38218	23.1647	0.134785	0.00786497	0.490945	0.0558987	0.253728	11.1047	58.4817	50.4737	18.5571	19.0796	0.0823044	0.585379	198.887	157.371	2.41113	76.9374	0.203368	0.664692	3.77536	8.4635	0.525652	8.73362	0.346363	12.4331	19.3108	157.194	10.1234	5.43823	410.713
EV -Glucose 4	2.14704	0.0664785	5.92995	20.538	0.778559	5.00148	8.33153	23.1958	0.171988	0.0142624	0.640934	0.0652433	0.391946	12.2808	64.6672	51.508	16.4192	17.5544	0.224196	0.942293	206.303	184.967	2.78068	91.0112	0.198287	0.683684	4.29039	8.5219	0.323435	8.24353	0.359859	12.4369	17.9573	167.133	10.3351	6.59668	461.455
UL38 +Glucose 1	0.836669	0.135231	1.79052	14.7149	0.275403	2.70613	0.358413	10.9609	0.0549147	0.00888383	0.333817	0.0377726	0.202889	4.22781	16.8598	61.0946	9.63945	7.28776	0.0837244	13.5726	72.8539	66.6819	1.87067	31.021	0.0204849	0.153044	1.46354	3.14884	0.131631	3.84058	0.0914458	4.35896	7.40858	64.5977	4.23158	3.67858	151.536
UL38 +Glucose 2	0.632496	0.128024	1.67746	14.1485	0.26353	2.73211	0.506183	10.3642	0.124316	0.00599427	0.243779	0.0777538	0.207622	4.41335	18.0208	60.2963	8.52721	7.01743	0.0542044	2.25834	76.6465	64.086	1.48979	32.0904	0.0722963	0.373828	1.4869	3.21765	0.0677767	3.75904	0.119754	4.3219	6.88681	63.483	4.31311	3.58284	164.252
UL38 +Glucose 3	1.05943	0.0215645	2.02117	14.6757	0.327569	2.49529	0.346257	10.0148	0.0564387	0.00607899	0.348272	0.0215645	0.0855981	3.99665	18.5082	63.3132	5.80816	7.59011	0.0365463	4.99136	76.9082	65.7706	1.68446	29.7573	0.0475588	0.219092	1.45766	3.22389	0.0489564	3.72356	0.0829667	4.81077	7.76514	63.6886	4.34859	3.20975	158.526
UL38 +Glucose 4	0.883288	0.109897	2.38424	14.8307	0.236108	2.6565	0.360006	10.4336	0.0602832	0.00698727	0.223158	0.0502815	0.12811	3.7795	19.0977	63.8962	5.89616	8.28117	0.0233084	1.03883	80.3534	66.5102	1.37063	34.4891	0.0316215	0.484398	1.32998	3.2858	0.0796574	3.76434	0.113686	4.55474	8.36849	66.5649	4.30782	3.70192	171.325
UL38 -Glucose 1	0.894381	0.0495494	2.44955	9.09321	0.368748	2.33636	1.04506	11.8091	0.096944	0.00596672	0.99759	0.0571861	0.0610587	4.87429	23.6177	14.5073	7.90321	8.67789	0.030136	1.16576	91.7671	81.4465	2.16376	37.1189	0.0299554	0.272624	1.28685	3.92298	0.120436	2.41161	0.122477	7.49941	7.76737	73.6519	5.03265	4.31603	196.087
UL38 -Glucose 2	1.01971	0.0363928	2.64499	7.91183	0.309366	2.25943	1.08513	12.7842	0.0593065	0.009113	0.424703	0.0501132	0.0567996	4.88334	22.9506	14.1657	6.63943	9.19874	0.111471	0.192856	87.1982	76.9896	1.34007	31.3664	0.0247795	0.602933	1.02728	3.66903	0.215507	2.00058	0.0873489	7.30667	9.75212	67.1017	4.70215	4.64654	160.328
UL38 -Glucose 3	1.08061	0.0454666	2.32121	9.30659	0.321569	2.62155	1.00951	10.6065	0.179885	0.0206128	0.495287	0.0250888	0.170242	5.01084	25.8605	18.1357	8.12786	8.76872	0.038753	0.234146	101.043	95.6023	1.30577	44.1691	0.0318708	0.235182	1.19354	4.2742	0.0532821	2.69443	0.204473	9.19178	9.50735	85.2428	5.07448	3.80168	242.024
UL38 -Glucose 4	1.09575	0.0747461	2.43129	7.65804	0.480019	2.36134	0.740195	11.5954	0.0739531	0.0355836	0.504321	0.0257239	0.0711615	4.75194	21.4954	22.7926	6.94842	10.7161	0.085614	0.53381	104.612	90.3593	1.44448	48.0375	0.0446752	0.46307	1.08172	4.40755	0.0257239	2.13258	0.137005	9.47968	8.27261	84.9498	4.94113	3.79126	256.434
