# Supplementary material for: Cytomegalovirus-induced inactivation of TSC2 disrupts the coupling of fatty acid biosynthesis to glucose availability resulting in a vulnerability to glucose starvation
Source: mBio. 2023 Dec 20;15(1):e03031-23. doi: 10.1128/mbio.03031-23 (PMC10790783; doi:10.1128/mbio.03031-23)
Supplement: File S6 — PCA loadings. [file mbio.03031-23-s0006.xlsx]

## Sheet: Sup File 6. PCA loading plot
Supplemental File 6. Principal Component Loadings Values associated with Figure 5A
Metabolite	PC1	PC2	PC3	PC4	PC5	PC6	PC7	PC8	PC9	PC10	PC11	PC12	PC13	PC14	PC15	PC16
glycine	-0.14835	0.012571	0.020252	-0.035847	-0.048734	0.084822	-0.00078644	-0.042129	0.017258	-0.054518	0.014265	-0.069935	0.09507	0.034094	0.080435	-0.27354
alanine	-0.057608	-0.11875	0.014553	-0.1	-0.0060231	-0.019425	-0.034185	-0.047439	-0.03494	0.03998	-0.0035031	-0.010315	-0.12824	0.058099	0.0088712	0.035537
serine	-0.12366	0.093686	0.018165	0.0039295	-0.067441	0.054665	0.12821	0.013732	0.12103	0.0045491	-0.12416	-0.097184	0.05774	-0.031106	0.006176	0.28194
proline	-0.13018	-0.15481	0.02577	-0.079993	-0.016469	-0.010956	0.048127	-0.0068611	0.01608	-0.029876	-0.023543	-0.020793	-0.070996	0.065702	-0.0010472	0.26541
valine	-0.20056	-0.08029	-0.021389	-0.12149	0.15148	-0.12414	0.12996	0.19547	-0.057457	-0.037627	0.037749	-0.018052	0.012078	0.15908	-0.098853	0.084082
threonine	-0.12137	-0.039934	0.050999	-0.059371	-0.090549	0.044744	0.03732	-0.043592	0.10966	0.0019373	-0.071069	-0.040669	-0.0077661	-0.047319	0.019891	0.20195
cysteine	-0.035021	0.10666	0.070016	0.039013	-0.10325	0.095963	0.059736	-0.14438	0.1116	-0.012215	-0.16162	-0.08835	0.10417	-0.072488	0.082762	0.031799
leucine/isoleucine	-0.17689	-0.044046	0.048439	-0.036593	-0.062713	-0.031267	0.011696	0.014526	0.064186	-0.00068629	-0.023983	-0.049625	-0.0027215	0.075929	0.021701	-0.06748
asparagine	-0.12142	-0.061252	-0.013399	-0.084859	-0.03961	0.082229	0.03301	-0.11098	0.076016	-0.0064555	-0.066865	-0.016985	-0.12005	0.020836	0.10178	-0.19363
aspartate	-0.24274	0.13184	0.04483	-0.038379	-0.087211	-0.062381	-0.049423	-0.082272	-0.019097	0.066449	-0.025227	-0.027203	-0.11342	0.045044	0.045159	0.1212
glutamine	-0.0059558	-0.20026	0.022175	-0.044544	-0.038335	-0.040977	-0.036836	-0.039588	0.023002	0.0044572	0.011424	0.047216	0.0015177	0.07097	-0.052144	0.070524
glutamate	-0.041936	-0.076765	0.045364	-0.014256	-0.07604	0.022446	0.0089	-0.050685	0.0059016	0.016144	-0.022379	4.68e-05	-0.041842	0.0022222	0.01996	0.090293
methionine	-0.24585	-0.065516	-0.046529	-0.16262	0.1355	-0.092745	0.14321	0.12821	0.009773	-0.035498	0.054208	0.064801	-0.07276	0.054822	-0.10165	-0.30842
histidine	-0.14468	-0.02075	0.024488	-0.087066	-0.14185	0.044813	-0.039517	-0.046088	0.14567	0.026882	-0.12285	-0.059104	-0.016871	0.021157	-0.017665	-0.14062
phenylalanine	-0.15579	-0.042456	0.01983	-0.093637	-0.052041	0.015102	0.063367	0.029663	0.1139	-0.065147	-0.083916	-0.056498	-0.037351	0.031893	0.052099	-0.047238
arginine	-0.032956	-0.024635	0.039303	0.044828	0.023954	0.27952	0.16701	0.0015642	-0.21978	-0.23031	0.17272	0.028236	0.15539	0.16185	0.089524	-0.014779
citrulline	-0.10383	-0.036177	0.039299	-0.1011	-0.1132	0.05274	-0.011526	0.043719	0.086425	-0.024982	-0.067011	-0.033372	0.1162	0.0896	-0.1125	-0.094928
tyrosine	-0.091665	-0.01105	0.099268	-0.010715	-0.12157	-0.0015532	-0.072397	0.040469	0.11704	0.0098246	-0.11073	-0.14234	0.053379	0.037336	0.075908	-0.040712
tryptophan	-0.13137	-0.050205	0.035452	-0.092216	-0.047616	0.051809	0.038237	0.071569	0.091252	-0.034031	-0.092496	-0.071933	-0.026619	0.024706	-0.045239	-0.080416
ornithine	-0.12524	-0.12696	0.00097046	-0.10231	-0.042267	0.022267	-0.019531	0.027096	0.10643	-0.067336	-0.033202	-0.013594	-0.044292	0.018953	0.040472	0.16813
lysine	-0.1266	-0.052549	0.033914	-0.016555	-0.060971	-0.0093597	0.023338	0.058989	0.10578	-0.0053391	-0.048347	-0.10514	0.036285	0.058695	0.063949	-0.095328
aconitate	0.02472	-0.23338	-0.026136	0.027936	-0.0084657	0.068768	-0.12636	0.067751	-0.077717	-0.049967	-0.17742	-0.0079957	0.074949	-0.088714	-0.0073494	0.075032
adenosine 5'-phosphosulfate	-0.16052	-0.051522	0.10563	0.18843	-0.2631	0.11731	-0.13537	0.10704	-0.05028	0.11562	0.12822	0.006611	-0.034954	0.063353	0.018087	-0.087772
AMP	-0.18993	6.98e-06	-0.16354	0.096539	0.040294	0.10151	0.061296	0.12204	-0.17537	0.12171	0.077198	0.0092175	-0.074395	0.010783	0.029575	-0.18308
ATP	-0.10051	-0.044811	0.23227	0.19639	0.41943	0.33342	-0.20243	-0.19905	0.25493	-0.27077	0.27837	-0.1937	0.10469	0.10026	-0.13731	0.013279
CITRATE	0.023027	-0.20697	0.10652	-0.054378	-0.024488	0.003217	-0.046774	-0.052155	-0.013709	-0.0054375	0.15197	0.061558	-0.061841	0.042878	0.1032	-0.082696
citrate/isocitrate	0.041151	-0.20219	0.10568	-0.069376	0.0031928	0.0331	-0.025892	-0.065172	0.039229	-0.035975	0.18613	0.029619	-0.029453	0.011268	0.14159	0.079131
cyclic-AMP	-0.085805	-0.12682	0.25027	0.049322	0.19987	-0.007704	-0.047084	0.11168	-0.2734	0.14252	-0.17761	-0.21867	0.16487	-0.013364	0.27597	-0.066181
dCDP	-0.041908	-0.10875	0.29516	-0.027817	0.15637	-0.044582	0.14187	-0.13122	-0.093312	0.23667	-0.049748	0.16807	0.18921	0.10612	0.13297	0.10347
deoxyinosine	-0.16237	0.14896	0.20943	-0.13097	0.25677	-0.21949	-0.045648	0.076509	0.027067	0.074902	0.12882	0.19709	0.093616	0.1071	-0.015493	0.034982
D-erythrose-4-phosphate	0.034955	-0.20604	0.049925	-0.066501	-0.16233	0.052678	0.17098	-0.095565	0.07804	0.053148	0.12475	0.070212	-0.085424	-0.14455	-0.082607	-0.092902
dihydroorotate	-0.097314	0.056778	-0.33133	-0.20864	0.23869	0.21667	0.044654	-0.10734	-0.0058343	0.29102	-0.13095	0.11646	0.10485	0.21766	0.099654	0.10747
fructose-1,6-bisphosphate	0.086326	-0.22558	0.07356	-0.13942	-0.037453	0.17729	-0.01152	-0.21829	-0.00057276	0.15263	-0.0079	0.16138	-0.06162	0.047643	-0.066263	-0.077054
Geranyl-PP	-0.08781	-0.14142	-0.19398	0.13945	-0.010455	-0.22409	-0.047042	-0.12789	-0.022655	0.090554	0.13047	0.081255	0.25289	-0.053873	0.029148	0.045614
g-glu-cys	-0.18885	0.11677	-0.13537	-0.16777	-0.022405	0.085546	0.14447	-0.24175	-0.048985	-0.11315	-0.056826	0.10283	0.13475	0.05027	-0.0015777	-0.011405
glutathione	-0.17113	-0.12426	-0.26052	-0.040906	-0.13852	-0.10148	-0.032058	-0.10821	0.24329	0.118	0.27169	-0.049858	0.27514	-0.1366	0.059473	0.018246
GMP	-0.090454	-0.065313	0.057279	0.11213	-0.035509	-0.018756	0.28972	0.075566	-0.18693	0.17965	0.13511	-0.08514	0.1518	-0.11584	-0.44583	-0.086613
hexose-phosphate	-0.025674	-0.11536	-0.14911	0.14466	-0.065863	-0.033578	0.094925	0.11617	-0.059827	0.19133	0.17354	0.00015329	-0.065235	0.013861	0.06501	0.1685
homocysteic acid	-0.19514	-0.040574	-0.094447	0.36964	0.060254	-0.34107	0.062104	-0.016249	0.22004	0.00023742	-0.077754	0.17819	-0.046318	-0.016717	0.049403	-0.10912
IMP	-0.22356	-0.032424	0.00068866	0.22408	-0.034911	0.166	-0.038623	-0.010288	-0.15524	-0.004098	-0.054374	-0.060913	0.11795	-0.10921	0.029122	-0.036066
ISOCITRATE	0.082051	-0.26275	0.015239	-0.036634	-0.02095	0.034485	0.10875	-0.024234	0.081592	-0.068807	0.10041	0.071672	0.060767	-0.10727	-0.16859	0.11248
lactate Frag	0.05935	-0.22406	-0.040378	-0.047338	-0.014002	0.11459	-0.094458	0.043989	0.028982	-0.10622	-0.23992	-0.037919	-0.12048	-0.10564	0.042194	-0.024894
myo-inositol	0.06288	-0.050866	-0.057667	0.22537	0.206	0.020345	-0.021816	0.18769	0.20709	0.070395	-0.31281	0.13095	0.25806	-0.072951	0.068684	-0.045379
NAD+	-0.17254	0.058245	-0.25139	0.020005	-0.070853	0.22266	-0.077538	-0.11983	-0.065611	-0.035669	0.12065	0.14271	-0.097538	-0.058364	0.12689	0.092261
NADH	-0.18966	-0.036042	-0.20949	-0.20321	0.25363	-0.022759	-0.12978	0.055904	-0.36112	-0.2644	-0.07163	-0.0010631	-0.010608	-0.34367	-0.053353	0.1149
NADP+	-0.16716	-0.017477	-0.046721	0.21992	-0.24154	0.097233	-0.21982	0.20571	-0.16457	-0.02516	0.071226	-0.028857	0.093731	0.20052	-0.074534	0.23876
pantothenate	-0.057871	-0.1204	0.0085513	-0.067307	-0.041907	-0.0053543	0.021761	0.097666	-0.029127	0.075936	-0.15247	-0.10991	-0.053282	0.12797	-0.12263	-0.091819
phosphoenolpyruvate	-0.16673	0.011947	0.20503	-0.032541	-0.10435	0.013179	0.043736	0.224	-0.12496	0.023426	0.075367	-0.03075	-0.17472	-0.1911	0.29397	0.010016
pyruvate	0.0035221	-0.13795	-0.18138	-0.029951	0.024847	0.059068	-0.28943	0.10269	0.038402	0.020348	-0.18144	-0.082196	-0.0066766	-0.016012	-0.23782	-0.019584
quinolinate	-0.15861	0.072706	0.23053	0.097019	0.086428	-0.090578	-0.11482	-0.024177	0.15327	0.13033	-0.032631	-0.029759	-0.13654	0.023619	-0.09619	0.11046
ribose-phosphate	0.075631	-0.2384	-0.056015	0.021674	0.0077884	-0.080867	0.046672	0.11384	0.062689	-0.013244	0.071588	-0.028013	0.077777	0.11583	0.27926	0.15086
UDP	-0.11789	-0.10979	0.19261	0.1301	-0.02336	-0.12185	-0.21179	-0.28758	-0.19786	-0.064365	-0.018026	0.14993	-0.010987	-0.26364	-0.099279	-0.035634
3-phosphoglycerate	-0.11529	-0.069948	-0.019959	0.0041418	0.0014641	-0.048757	0.049923	-0.040334	-0.0079334	-0.043558	0.031769	-0.10012	-0.13425	0.29638	-0.12854	0.14784
acetyl-CoA	0.042154	0.039302	-0.019212	0.088065	0.078677	0.25777	0.12709	0.18422	0.022891	0.15899	0.11424	-0.037178	-0.24801	0.017121	-0.10819	-0.020568
ADP	-0.089756	0.058213	-0.015919	0.050776	-0.0087378	0.12283	0.09933	0.027908	0.082699	-0.031332	-0.038004	0.053605	0.088853	-0.09298	0.08562	-0.1227
ADP-N14	-0.060039	0.038447	-0.012244	0.038406	0.086027	0.11001	0.1896	-0.0045083	0.079262	-0.098604	0.061045	-0.046691	0.069003	-0.14146	0.20713	0.062141
a-ketoglutarate	-0.043483	-0.11008	0.015095	0.13544	0.016063	-0.063091	-0.031734	-0.093621	-0.13193	-0.059694	-0.014614	0.079872	-0.12448	0.040702	0.085216	-0.063263
CTP	0.043772	0.04956	0.10453	-0.11748	-0.096154	0.0030318	-0.015267	-0.0737	-0.095475	0.112	-0.0034601	0.053021	0.083691	-0.0047876	-0.017945	-0.013207
dihydroxy-acetone phosphate	0.070408	-0.24953	-0.011763	0.055913	0.052075	0.00047857	0.17913	-0.029802	-0.05273	-0.071458	-0.059043	0.027798	-0.046607	0.08767	-0.0722	0.04454
D-sedoheptulose-7-phosphate	0.035541	-0.12832	-0.0028973	-0.087357	0.0086232	-0.031393	-0.18446	-0.073995	-0.034854	0.040663	-0.060683	0.031517	-0.086828	0.15123	0.13602	0.013808
fructose-6-phosphate	0.037763	-0.24468	-0.049847	0.075036	0.02077	-0.020937	0.21568	0.079634	0.099244	-0.14177	-0.017588	-0.037406	0.06462	-0.099515	0.080626	0.0044915
Geranyl-PP 13C	-0.077386	0.011284	-0.0039868	0.22925	0.14536	0.23494	0.1415	-0.23559	0.0032809	0.36666	-0.16121	0.016286	-0.23151	-0.13924	-0.058929	0.12683
glucose-6-phosphate	-0.17256	-0.031804	0.024661	0.032577	-0.019955	-0.012905	-0.065027	-0.021491	0.11159	-0.0090243	-0.10781	0.11081	-0.11175	-0.17698	-0.12839	0.14013
Glutamate SRM2	-0.11551	-0.072567	-0.038522	-0.017641	0.013254	-0.0041607	-0.015556	-0.092214	-0.0051986	-0.053557	-0.0058011	0.096586	-0.036119	-0.013858	0.082508	-0.17065
GTP	0.0055481	0.0080035	0.18142	-0.2084	-0.15247	0.05879	0.074564	-0.0005071	-0.050804	0.068908	-0.090332	-0.039869	0.28227	-0.16864	-0.11307	0.11602
malate	-0.045166	-0.11922	-0.067625	-0.0010764	0.076562	0.014735	-0.0361	-0.077161	0.038532	0.048326	0.01741	-0.030708	-0.015997	-0.05293	-0.032226	-0.19533
malonyl-CoA	-0.054922	0.016816	0.12002	0.15557	-0.11979	0.029361	0.25276	0.00098721	-0.084755	-0.3298	-0.26496	0.45046	-0.020501	0.19675	-0.088616	0.037823
N-acetyl-glucosamine-1-phosphate	-0.09768	-0.029668	0.11551	-0.2048	0.20055	0.047218	-0.002399	0.28365	0.1839	0.042518	0.13712	0.20468	-0.17381	-0.28291	0.0032287	0.082051
NADPH	0.016155	0.017127	0.049721	-0.033315	-0.10227	0.2703	-0.26965	0.29423	0.12137	0.077177	0.059746	0.50266	0.17375	0.027467	-0.030373	-0.037786
pyruvate Frag	0.010756	-0.2051	-0.013815	-0.021388	0.1193	0.035945	-0.069521	0.056378	-0.059881	0.16173	-0.092504	-0.067978	0.133	0.10799	-0.13597	-0.062901
UDP-D-glucose	0.13685	-0.091069	-0.022321	0.10461	0.019474	0.12746	0.13344	0.10631	0.024638	0.011753	-0.039139	-0.01168	-0.10208	-0.058837	0.15525	-0.038918
UDP-N-acetyl-glucosamine	0.035194	-0.049453	-0.002419	-0.026144	0.0098421	-0.053668	-0.14253	-0.11048	-0.10966	0.12258	0.026908	0.10703	-0.088812	0.090961	0.11198	-0.098099
UTP	0.023826	0.039948	0.10917	-0.10868	-0.10812	0.060067	0.057154	-0.0094722	-0.040086	0.12887	0.047623	0.013564	0.13193	-0.14803	0.029089	-0.036168
