# Supplementary material for: Cytomegalovirus-induced inactivation of TSC2 disrupts the coupling of fatty acid biosynthesis to glucose availability resulting in a vulnerability to glucose starvation
Source: mBio. 2023 Dec 20;15(1):e03031-23. doi: 10.1128/mbio.03031-23 (PMC10790783; doi:10.1128/mbio.03031-23)
Supplement: File S7 — PCA scores. [file mbio.03031-23-s0007.xlsx]

## Sheet: Sup File 7. PCA Scores plot
Supplemental File 7. Principal Component Scores associated with Figure 5A
Sample	PC1	PC2	PC3	PC4	PC5	PC6	PC7	PC8	PC9	PC10	PC11	PC12	PC13	PC14	PC15	PC16
EV -Glucose 1	-0.14875	0.033608	-0.074507	-0.055807	0.058221	0.0052011	0.0031235	-0.023473	0.019927	-0.0071483	0.0010591	-0.0061697	0.0040136	-0.0040793	0.0011785	3.51e-18
EV -Glucose 2	-0.20529	0.011882	-0.073033	0.017072	-0.069309	0.0026577	-0.0032574	-0.0094117	-0.011555	0.0068287	-0.0027593	0.0071895	-0.010076	0.002047	-0.0023435	5.7e-18
EV -Glucose 3	-0.17429	0.0095136	0.091482	0.061605	0.0064932	-0.011537	-0.030145	-0.023909	0.0092015	-0.0021235	0.0034048	-0.004231	0.0073553	-0.0043674	0.0028306	2.56e-17
EV -Glucose 4	-0.15524	0.025887	0.059261	-0.058078	0.020239	-0.020399	0.0080795	0.039735	-0.02502	0.0051505	0.0010357	0.0017684	-0.0043377	0.0086827	-0.00094517	9.32e-19
EV +Glucose 1	0.012127	-0.098803	-0.057295	0.052714	0.029143	0.00034126	-0.022842	0.038406	-0.0060897	0.0067465	-0.010094	-0.0025637	0.012621	-0.002769	-0.0093688	-1.67e-17
EV +Glucose 2	0.035655	-0.098502	-0.028039	0.033114	-0.0049023	-0.043274	0.029289	0.010468	0.011056	-0.019794	0.016375	-0.0034153	-0.0041572	0.0046589	0.011044	-1.98e-17
EV +Glucose 3	0.015153	-0.12818	0.033127	0.016911	0.022534	0.020384	0.047149	-0.032426	-0.020073	0.0012497	-0.0082149	0.0036098	-0.0047512	0.00058062	-0.0087546	-1.23e-17
EV +Glucose 4	-0.0031992	-0.14734	0.036889	-0.050904	-0.039328	0.037665	-0.0064915	0.017241	0.02862	-0.0028876	-0.004986	-0.0024176	0.0025411	-0.004155	0.0056299	-1.56e-17
UL38 -Glucose 1	0.037623	0.099102	-0.0064261	0.021816	0.0015571	0.052563	0.00061662	0.0085532	-0.022239	-0.021784	0.016281	0.0030069	0.0092077	0.0066275	0.0057607	-1.31e-17
UL38 -Glucose 2	0.040879	0.10128	0.012076	0.032413	0.023465	0.0094278	0.011571	0.018717	0.029975	0.0078165	-0.0032915	0.022272	-0.016315	-0.0075647	0.00034236	-1.44e-17
UL38 -Glucose 3	0.056218	0.097025	0.00084208	0.011459	-0.014923	0.0034099	0.027089	0.0068819	-0.0054242	0.023747	-0.0015676	-0.027821	-0.00018395	-0.011882	0.004995	-1.3e-17
UL38 -Glucose 4	0.067313	0.10864	0.013594	-0.0099025	-0.030895	-0.020599	0.016541	-0.0031793	0.018014	-0.017851	-0.019441	-0.00060156	0.014531	0.0093324	-0.011226	-1.58e-17
UL38 +Glucose 1	0.11446	0.0060845	-0.00095341	-0.022501	0.00064544	-0.015319	-0.030769	-0.0081103	-0.026558	-0.023401	-0.01654	0.00026845	-0.012148	-0.014961	0.0047081	-2.34e-17
UL38 +Glucose 2	0.10996	-0.0031231	0.002098	-0.0028867	0.007653	0.006407	-0.032587	-0.0099964	0.010661	0.0054868	0.010181	-0.014613	-0.01888	0.017699	-0.0090948	-3.84e-17
UL38 +Glucose 3	0.10244	-0.0095808	-0.012206	-0.010771	0.0068233	-0.0093937	-0.011314	-0.019551	-0.0059889	0.026869	-0.010259	0.012146	0.010407	0.012958	0.015849	-2.12e-17
UL38 +Glucose 4	0.094937	-0.007488	0.0030897	-0.036254	-0.017417	-0.017536	-0.0060509	-0.0099467	-0.0045076	0.011094	0.028818	0.011572	0.010173	-0.012806	-0.010606	-1.17e-17
