# Supplementary material for: Cytomegalovirus-induced inactivation of TSC2 disrupts the coupling of fatty acid biosynthesis to glucose availability resulting in a vulnerability to glucose starvation
Source: mBio. 2023 Dec 20;15(1):e03031-23. doi: 10.1128/mbio.03031-23 (PMC10790783; doi:10.1128/mbio.03031-23)
Supplement: File S8 — Compound screen results. [file mbio.03031-23-s0008.xlsx]

## Sheet: Sup File 8. Compound Screen Res
Supplemental File 8. Compound Screen Results associated with Figure 7A-7C
Compound	AUC	% Rescue	Max Inhibition Concentration (µM)
968	31428.9	-27.153	20
(R)_(+)_Etomoxir_sodium_salt	93039.1	17.7152	6.6667
[6]-Gingerol	27986.3	-29.6601	20
1_Deoxynojirimycin	76479.4	5.65546	0.24691
17_AAG	142961	54.0715	0.24691
1S,3R-RSL3	117015	35.1759	0.74074
2_4_Dinitrophenol	91967.2	16.9346	2.2222
2_DG	67155.6	-1.13468	0.00305
2_Methoxyestradiol	100075	22.8394	0.00305
2-AAPA hydrate	55109	-9.90771	6.6667
3_Nitropropionic_acid	25164.1	-31.7154	0.02743
3PO	106505	27.5221	6.6667
4mu8C	101120	23.6	0.74074
5_Fluorouracil	47777.9	-15.2467	0.00101611
6_Aminonicotinamide	112832	32.1295	0.00305
6_Azauridine	21937.4	-34.0653	0.00101611
6_Mercaptopurine	29057.2	-28.8802	0.00101611
6_Thioguanine	127651	42.9215	20
A922500	18658.9	-36.4528	0.00101611
ABT_263	114862	33.6081	2.2222
ABT_737	22638.6	-33.5546	0.00101611
Acivicin	24286.3	-32.3546	0.00305
Actinomycin_D	105871	27.0602	0.00305
Actinonin	66702.7	-1.46451	0.00914
Adaptaquin	114337	33.2257	20
AEBSF	137814	50.3226	0.24691
AEM1	69776.7	0.774195	6.6667
AG-120	57108.4	-8.45167	20
AG-221	105705	26.9396	20
AGI_5198	135004	48.2768	0.0823
AGI_6780	36568.9	-23.4097	0.00101611
AICAR	27065.6	-30.3306	20
Allopurinol	38109.4	-22.2878	0.74074
Alrestatin	75455	4.90942	0.74074
Amifostine	220298	110.393	0.00101611
Aminooxyacetate	97512.8	20.9732	0.02743
Anastrozole	109027	29.3585	2.2222
Antimycin_A	58962.6	-7.10128	0.0823
Apigenin	148289	57.9517	6.6667
AP-III-a4	114533	33.3686	6.6667
AR_C155858	177106	78.9377	0.24691
Artemisinin	90497.3	15.8641	0.00914
Artesunate	82251.7	9.85917	0.00914
Aspirin	103251	25.152	0.24691
ATN-224	41129.4	-20.0885	0.24691
Auranofin	67897.7	-0.594247	0.02743
Aurothioglucose	49925.6	-13.6826	2.2222
Avasimibe	78630.6	7.2221	0.0823
Azaserine	40664.6	-20.427	20
AZD3965	69136.6	0.308014	20
beta_Lapachone	165888	70.7682	0.0823
Betulinic_acid	93168.9	17.8098	20
BMS_309403	48696.9	-14.5774	20
BMS-303141Â	105181	26.5577	2.2222
BPTES	35309.5	-24.3269	0.74074
BRD56491	282004	155.331	6.6667
Brequinar	241410	125.768	6.6667
Bromopyruvic_acid	252770	134.04	0.0823
Bumetanide	40035.5	-20.8851	20
Butenafine	88536.4	14.4361	2.2222
C_75	189334	87.8431	6.6667
Canagliflozin	216375	107.536	0.0823
Castanospermine	26715.2	-30.5858	0.00101611
CB-5083Â	91839.5	16.8416	20
CB-839	121637	38.5421	0.0823
CBR 5884	189548	87.999	20
CCCP	209765	102.722	6.6667
CCF642Â	104417	26.0012	20
CD_437	103618	25.4191	0.0823
Celecoxib	162193	68.0774	0.74074
Cerulenin	116696	34.9438	6.6667
Cetilistat	61561.8	-5.20842	6.6667
CGP_37157	73667.2	3.60748	0.74074
Chaetocin	84338.4	11.3789	20
CHC	22081.4	-33.9604	0.0823
Chloramphenicol	54038.2	-10.6875	0.00914
Chlorogenic_acid	199106	94.9594	6.6667
CHR_2797	48187	-14.9487	0.00305
CJ_13610	86561.6	12.9979	0.00914
Cladribine	51032.2	-12.8767	0.24691
CPI-613	108421	28.9171	20
Curcumin	112626	31.9794	6.6667
Cyclopentenyl_cytosine	184389	84.242	0.24691
Dapagliflozin	22792.6	-33.4424	0.0823
DASA-58	162051	67.9735	0.74074
DCA	169248	73.2148	20
Deferiprone	103654	25.4455	2.2222
Diclofenac	41273.7	-19.9834	0.24691
Dicoumarol	44356.8	-17.7381	0.00101611
Digitoxin	101315	23.7422	0.00101611
Dimesna	16774.2	-37.8254	0.00914
Dimethyl fumarate	161014	67.2182	20
Diphenyleneiodonium_chloride	100148	22.8921	2.2222
Dipyridamole	262372	141.034	6.6667
Disulfiram	224081	113.147	6.6667
DL-Î±-difluoromethylornithine (hydrochloride hydrate)	182283	82.708	20
Dorsomorphin	159618	66.2021	0.74074
Dorzolamide	210917	103.561	0.74074
Ebselen	42843.7	-18.84	20
Eeyarestatin_I	84411.7	11.4322	20
EGCG	229199	116.875	6.6667
Elesclomol	220813	110.768	2.2222
Empagliflozin	187821	86.7409	0.02743
Erastin	162954	68.6318	0.24691
Ethidium_Bromide	202796	97.6466	6.6667
Ezatiostat	55732.4	-9.45376	20
Fatostatin_A	173712	76.466	0.74074
FCCP	120702	37.8607	0.74074
Febuxostat	170237	73.935	0.74074
Fedratinib	124632	40.7231	0.74074
Fenretinide	85509.1	12.2315	0.24691
Finasteride	16184.3	-38.255	0.0823
Fingolimod	66464	-1.63833	20
FK_866	105716	26.9473	20
Fludarabine	209668	102.652	6.6667
Fluoxetine	133302	47.0373	2.2222
Fomepizole	180117	81.1305	2.2222
Furosemide	46857.6	-15.9169	6.6667
Gemcitabine	60801	-5.76244	0.0823
GGsTop	35804.5	-23.9664	6.6667
Gossypol	129000	43.9042	0.24691
GPP_78	96612.3	20.3174	20
GSK_2194069	230011	117.466	0.00914
GSK2656157	165815	70.7151	0.0823
Hispidulin	267780	144.972	20
Hydroxyurea	153309	61.6072	6.6667
Ipragliflozin	22306.1	-33.7967	0.00305
Isotretinoin	244662	128.136	0.24691
Jasmonate	42516.3	-19.0785	0.00305
JZL184	255650	136.138	6.6667
Ketoconazole	56754.2	-8.70957	0.74074
Kifunensine	237414	122.857	0.74074
L_Canaline	162027	67.9565	20
Lapachol	148006	57.7454	20
LCS_1	129250	44.0862	0.24691
Leflunomide	82180.8	9.8076	2.2222
Lesinurad	30167.5	-28.0716	20
Linezolid	60183.4	-6.21226	0.74074
Lometrexol	27290.5	-30.1668	0.00305
Lonidamine	28830.2	-29.0455	20
Meclizine	111892	31.4449	0.74074
Mefloquine	52188	-12.035	0.24691
Menadione	100949	23.4757	2.2222
Mercaptopurine	24638.3	-32.0983	0.00914
Metformin	18902	-36.2758	6.6667
Methotrexate	23032.8	-33.2675	0.74074
Methylmalonate	213578	105.499	0.0823
Metyrapone	188958	87.5688	2.2222
Miglitol	17829.5	-37.0568	0.00101611
Miglustat	76570.3	5.7217	20
Mitotane	82410.3	9.97467	2.2222
Mizoribine	32190.3	-26.5985	0.00914
MKC3946	48673.9	-14.5942	20
ML_171	100235	22.9559	20
ML_240	137535	50.1197	2.2222
ML-162	89784.4	15.345	0.24691
ML-210	64961.1	-2.73282	20
ML240	147124	57.103	2.2222
ML309	198549	94.5536	20
Mycophenolic_Acid	139530	51.5723	20
N_N_Dimethylsphingosine	93597.3	18.1217	20
NCGC00188636	49627.7	-13.8995	0.0823
NCT-503	55235.4	-9.81567	20
ND-630	185329	84.9262	0.02743
Nitisinone	75583.4	5.00295	2.2222
Nomifensine	61009.3	-5.61079	6.6667
NPP	57341	-8.28222	20
Olaparib	48016.7	-15.0728	0.00914
Oleylethanolamide	50616	-13.1798	0.00305
Oligomycin_A	124414	40.564	6.6667
ONC-201	101702	24.024	6.6667
Orlistat	54439.5	-10.3953	20
PABA_NO	46578.7	-16.12	6.6667
Parthenolide	116671	34.9255	20
PEITC	120593	37.7817	6.6667
Pentostatin	44322.2	-17.7633	0.74074
PF 05175157	112366	31.7902	0.0823
PF 429242	156491	63.925	2.2222
PF_04620110	39954.9	-20.9438	20
PF_4981517	131296	45.5762	6.6667
Phenformin	53264.3	-11.2511	20
Physcion	17139	-37.5598	0.74074
Pioglitazone	163510	69.036	20
Piperlongumine	119209	36.774	6.6667
PK_11195	89649.4	15.2467	0.0823
Plumbagin	115806	34.2957	6.6667
PluriSln_1	125616	41.4398	0.24691
PR-619	55424.5	-9.67793	20
Pravastatin	20190.2	-35.3377	0.00305
PX_12	66768	-1.41695	20
Pyrazofurin	105122	26.5144	0.24691
Pyrimethamine	20505.7	-35.1079	0.00305
Pyrvinium_pamoate	76729.2	5.83737	2.2222
Raltitrexed	31986.7	-26.7467	20
Ranolazine	20050.4	-35.4395	0.00101611
Resveratrol	19436.5	-35.8866	0.00101611
Ro_48_8071	65664.4	-2.22066	0.02743
Rosiglitazone	74570.1	4.26498	0.24691
Rosuvastatin	130850	45.2511	6.6667
Rotenone	87557.6	13.7233	6.6667
Rottlerin	102451	24.5695	0.24691
SB_204990	131003	45.363	20
SC_26196	205876	99.8894	20
Shogaol	60017.5	-6.33306	20
SKI_II	68812.6	0.0720609	20
Sodium_Azide	16344	-38.1387	0.24691
Spautin_1	71641.5	2.13222	6.6667
STF_31	104512	26.0706	6.6667
Streptozocin	114600	33.417	6.6667
Sulfasalazine	188667	87.357	20
Sulforaphane	54058	-10.6731	20
Sulindac	38345	-22.1163	20
Swainsonine	24885.6	-31.9182	0.00101611
TAK_700	34012.1	-25.2717	0.02743
Taxol	98241.5	21.5039	0.00305
TC_G_1005	59116.3	-6.98935	20
Telintra	91690.8	16.7333	20
TEPP_46	195519	92.3475	6.6667
Terbinafine_HCl	47511.4	-15.4408	6.6667
Teriflunomide	59560.5	-6.66591	20
Thapsigargin	103637	25.4329	6.6667
TMS	92768.3	17.518	20
TOFA	135864	48.9027	6.6667
Tofogliflozin hydrate	30440.5	-27.8728	20
Tolcapone	119909	37.2833	6.6667
Torcetrapib	50698.9	-13.1194	20
Toyocamycin	82047.8	9.71071	0.00101611
Tretinoin	82479.8	10.0253	0.00914
Triclosan	75587.7	5.00605	2.2222
Tunicamycin	73658.5	3.60111	0.0823
U_104	21070.8	-34.6963	0.00914
Valproic_acid	22046	-33.9862	0.00305
VAS2870	187511	86.5153	20
Venlafaxine	77334	6.27786	20
Vincristine_sulfate	109306	29.5618	20
Voglibose	18980.2	-36.2189	0.00914
WWL_113	36079.5	-23.7662	0.74074
Xanthohumol	89491	15.1313	6.6667
Zalcitabine	82252.4	9.8597	6.6667
Zileuton	45540.2	-16.8763	20
